# Supplementary material for: [μ-2-(4-Hy­droxy­phen­yl)acetato]-κ3 O:O,O′;κ3 O,O′:O′-bis­{aqua­(4,4′-bi­pyridine-κN)bis­[2-(4-hy­droxy­phen­yl)acetato-κ2 O,O′]holmium(III)} mono­hydrate
Source: Acta Crystallogr Sect E Struct Rep Online. 2011 Jan 15;67(Pt 2):m191–2. doi: 10.1107/S1600536811001115 (PMC3051499; doi:10.1107/S1600536811001115)
Supplement: Supplementary file 2 [file e-67-0m191-Isup2.hkl]

# 
# h,k,l, Fc-squared, Fo-squared, sigma(Fo-squared) and status flag 
# 
data_I
_shelx_title ' J in P-1' 
_shelx_refln_list_code          4 
_shelx_F_calc_maximum      387.44 
_exptl_crystal_F_000      1604.00 
_reflns_d_resolution_high  0.7652 
 
loop_ 
 _symmetry_equiv_pos_as_xyz 
 'x, y, z' 
 '-x, -y, -z' 
 
_cell_length_a    11.7217 
_cell_length_b    16.1885 
_cell_length_c    18.4130 
_cell_angle_alpha  83.441 
_cell_angle_beta   72.208 
_cell_angle_gamma  71.337 
 
_shelx_F_squared_multiplier     1.000 
 
loop_ 
 _refln_index_h 
 _refln_index_k 
 _refln_index_l 
 _refln_F_squared_calc 
 _refln_F_squared_meas 
 _refln_F_squared_sigma 
 _refln_observed_status 
   1   0   0    10605.85    10698.22    180.59 o 
   2   0   0    79184.96    73509.00    806.15 o 
   3   0   0     1548.55     1802.33     30.55 o 
   4   0   0    13538.92    14305.99    163.56 o 
   5   0   0    17067.74    16940.29    224.19 o 
   6   0   0      139.16      113.82     11.89 o 
   7   0   0    14193.14    13791.08    150.99 o 
   8   0   0    11047.82    10776.65    140.27 o 
   9   0   0     1131.12     1109.13     28.18 o 
  10   0   0     1730.79     1736.07     66.29 o 
  11   0   0      122.18       95.69     23.02 o 
  12   0   0     1178.24     1208.86     58.29 o 
  13   0   0     1080.76     1106.84     59.32 o 
 -13   1   0      317.92      282.85     58.92 o 
 -12   1   0       44.85       24.72     21.02 o 
 -11   1   0      598.21      599.33     40.31 o 
 -10   1   0        1.02      -12.19     12.19 o 
  -9   1   0     5072.60     4932.18     79.18 o 
  -8   1   0     6718.62     6839.79     86.29 o 
  -7   1   0     8971.99     8915.82    103.89 o 
  -6   1   0    11188.90    11332.19    124.83 o 
  -5   1   0     6620.08     6948.81     79.89 o 
  -4   1   0     9125.04     9307.78    110.03 o 
  -3   1   0     4930.38     5239.86     88.70 o 
  -2   1   0    73623.20    67568.39    739.30 o 
  -1   1   0    55885.38    52185.99   2128.36 o 
   1   1   0    23481.89    23285.19    383.63 o 
   2   1   0     3698.29     3827.19     95.44 o 
   3   1   0      395.55      429.46     13.89 o 
   4   1   0    35932.95    36309.12    325.44 o 
   5   1   0     3219.60     3337.90     56.00 o 
   6   1   0    32956.36    32267.45    326.03 o 
   7   1   0     2028.69     1861.43     33.05 o 
   8   1   0     5378.27     5178.10     69.31 o 
   9   1   0     1865.63     1814.90     45.46 o 
  10   1   0      468.79      456.16     22.61 o 
  11   1   0     2072.85     2056.28     71.52 o 
  12   1   0      151.37      148.35     27.88 o 
  13   1   0     3111.76     3222.42    101.18 o 
  14   1   0     1708.72     1707.53     77.35 o 
 -13   2   0      272.83      299.03     60.44 o 
 -12   2   0       40.52       58.78     36.38 o 
 -11   2   0      594.52      562.54     58.78 o 
 -10   2   0     6875.78     6978.64    141.12 o 
  -9   2   0      131.14      122.24     18.58 o 
  -8   2   0     9076.96     8925.25    161.76 o 
  -7   2   0     4457.05     4756.83     63.03 o 
  -6   2   0      575.73      576.25     16.24 o 
  -5   2   0      306.10      345.41     11.67 o 
  -4   2   0      141.36      132.88      8.04 o 
  -3   2   0    58765.70    57597.62    567.76 o 
  -2   2   0    16875.12    17124.30    191.36 o 
  -1   2   0    19717.98    20055.31    446.06 o 
   0   2   0     7816.53     8328.74    148.76 o 
   1   2   0        8.24       -9.54      9.54 o 
   2   2   0    55836.48    56874.21    923.19 o 
   3   2   0     6147.86     6505.71     90.69 o 
   4   2   0    19361.78    19790.73    181.73 o 
   5   2   0    43016.75    42100.61    378.05 o 
   6   2   0     2428.96     2414.86     42.13 o 
   7   2   0     8448.92     8146.60     95.91 o 
   8   2   0       13.16        7.68      6.90 o 
   9   2   0      418.57      383.60     19.88 o 
  10   2   0     4540.67     4478.24     76.71 o 
  11   2   0      545.08      580.39     32.20 o 
  12   2   0     4472.22     4267.48    114.93 o 
  13   2   0      364.98      346.76     39.11 o 
  14   2   0      863.60      843.97     55.53 o 
 -13   3   0        0.57      -31.12     31.26 o 
 -12   3   0     2604.25     2860.74    147.03 o 
 -11   3   0     2590.76     2859.77    140.80 o 
 -10   3   0     2193.82     2255.82     60.54 o 
  -9   3   0     9166.86     9356.19    149.85 o 
  -8   3   0      386.76      398.76     23.17 o 
  -7   3   0      290.67      290.91     15.19 o 
  -6   3   0       51.75       80.64     14.81 o 
  -5   3   0     3296.93     3526.89     45.93 o 
  -4   3   0    69743.80    69084.31    754.81 o 
  -3   3   0      212.91      199.21      7.48 o 
  -2   3   0    37003.27    36693.73    365.00 o 
  -1   3   0     3141.22     3154.51     83.68 o 
   0   3   0     1055.63     1061.66     17.92 o 
   1   3   0     1501.10     1551.05     46.47 o 
   2   3   0       22.46       58.76      6.77 o 
   3   3   0    67950.08    67907.01   1457.74 o 
   4   3   0    11679.84    11974.03    123.40 o 
   5   3   0     4272.64     4236.68     61.12 o 
   6   3   0     4587.68     4333.68     50.65 o 
   7   3   0        3.61        9.11      5.85 o 
   8   3   0      383.35      441.43     29.25 o 
   9   3   0     1015.41      954.74     30.25 o 
  10   3   0     6250.50     6080.51     95.65 o 
  11   3   0     7012.42     7032.63    162.37 o 
  12   3   0      250.02      174.54     24.08 o 
  13   3   0     1985.34     1897.52     76.07 o 
  14   3   0       60.79       40.63     25.35 o 
 -12   4   0      145.00      116.60     44.26 o 
 -11   4   0     4781.30     4968.18    133.57 o 
 -10   4   0     2456.14     2604.94     86.71 o 
  -9   4   0      453.29      455.87     37.41 o 
  -8   4   0       15.93       19.68     11.02 o 
  -7   4   0       18.30       26.28     13.98 o 
  -6   4   0     6537.01     6460.80     88.37 o 
  -5   4   0    15480.46    15817.57    187.02 o 
  -4   4   0     6387.88     6269.13     71.80 o 
  -3   4   0    41266.58    41441.24    412.11 o 
  -2   4   0     1874.19     1959.65     33.67 o 
  -1   4   0     2195.15     2096.14     64.04 o 
   0   4   0     3065.37     3096.01     45.87 o 
   1   4   0    20593.00    21561.68    308.96 o 
   2   4   0   113215.09   112380.83   1190.50 o 
   3   4   0      403.01      438.61     24.59 o 
   4   4   0    61633.01    62230.09    881.01 o 
   5   4   0     9471.42     9966.75    106.59 o 
   6   4   0       11.96       19.41      8.01 o 
   7   4   0     3414.15     3363.84     43.75 o 
   8   4   0      374.43      381.41     18.74 o 
   9   4   0     9679.81     9567.20    131.79 o 
  10   4   0     1388.54     1354.44     38.96 o 
  11   4   0     2445.21     2458.52     55.79 o 
  12   4   0      643.49      610.19     29.96 o 
  13   4   0       13.50      -12.45     22.20 o 
  14   4   0      321.80      243.48     36.26 o 
 -12   5   0     3186.72     3578.86    170.82 o 
 -11   5   0      109.79       56.94     26.69 o 
 -10   5   0      523.07      451.65     40.46 o 
  -9   5   0       87.04       89.99     23.86 o 
  -8   5   0      707.75      812.44     44.66 o 
  -7   5   0     9260.29     9716.06    149.37 o 
  -6   5   0      371.84      354.00     19.69 o 
  -5   5   0     6194.48     5501.00     75.03 o 
  -4   5   0    10589.87    10081.83    108.99 o 
  -3   5   0     2219.90     2053.11     31.06 o 
  -2   5   0     5329.42     5785.15    102.49 o 
  -1   5   0      201.10      211.21     13.72 o 
   0   5   0    26517.52    27099.29    391.53 o 
   1   5   0    30843.84    31983.48    280.67 o 
   2   5   0    22833.51    22995.84    191.87 o 
   3   5   0    41223.61    41473.57    368.46 o 
   4   5   0       72.61       70.69      5.72 o 
   5   5   0        3.14        8.00      6.35 o 
   6   5   0     2897.31     3076.90     51.79 o 
   7   5   0     2330.98     2313.13     39.35 o 
   8   5   0    12968.00    12711.32    163.51 o 
   9   5   0       77.63       86.47     14.21 o 
  10   5   0     9825.83     9647.54    136.55 o 
  11   5   0      785.53      730.26     31.10 o 
  12   5   0       50.86       11.65     25.65 o 
  13   5   0      376.09      400.70     34.85 o 
  14   5   0        3.34       -6.07     23.17 o 
 -12   6   0       77.19       62.66     41.91 o 
 -11   6   0      595.41      601.11     48.20 o 
 -10   6   0       25.56       -5.26     18.55 o 
  -9   6   0      908.88      895.45     51.75 o 
  -8   6   0     4324.12     4162.85    112.17 o 
  -7   6   0      788.56      782.48     44.25 o 
  -6   6   0    13850.19    13705.93    255.15 o 
  -5   6   0     2045.98     2115.91     69.27 o 
  -4   6   0     7131.33     7453.34    110.99 o 
  -3   6   0      867.82     1002.00     30.70 o 
  -2   6   0       39.00       75.08      6.70 o 
  -1   6   0    30537.28    30203.42    398.90 o 
   0   6   0     1502.44     1531.18     19.88 o 
   1   6   0    30961.18    31541.10    279.38 o 
   2   6   0    24158.02    25465.53    247.39 o 
   3   6   0     3092.74     3285.27     34.84 o 
   4   6   0     5642.28     6259.87     66.45 o 
   5   6   0       87.53       88.62      8.31 o 
   6   6   0    19911.24    20178.95    191.99 o 
   7   6   0    11397.37    11376.91    129.17 o 
   8   6   0     3896.12     3923.10     58.98 o 
   9   6   0     8784.47     8311.11    238.63 o 
  10   6   0      223.25      195.63     18.00 o 
  11   6   0      165.15      124.29     17.52 o 
  12   6   0       43.23       68.83     19.52 o 
  13   6   0      500.41      524.98     34.96 o 
  14   6   0     3299.31     3418.03    129.56 o 
 -11   7   0       42.61       19.06     25.26 o 
 -10   7   0      366.24      404.27     41.75 o 
  -9   7   0      491.91      457.99     40.56 o 
  -8   7   0     5158.89     4949.57    151.94 o 
  -7   7   0     7522.90     7197.10    233.54 o 
  -6   7   0      712.95      641.87     38.48 o 
  -5   7   0     1902.74     1884.78     89.77 o 
  -4   7   0       26.52       26.37     15.21 o 
  -3   7   0     1146.10     1090.37     26.39 o 
  -2   7   0    16532.95    17121.28    224.62 o 
   0   7   0    78556.68    82178.73    705.95 o 
   1   7   0     2418.21     2552.40     30.30 o 
   2   7   0      441.89      470.49     10.05 o 
   3   7   0    12363.55    14025.50    113.99 o 
   4   7   0      422.93      421.47     10.15 o 
   5   7   0    10416.23     9709.19    107.68 o 
   6   7   0     2915.71     3066.69     41.84 o 
   7   7   0    10968.09    10690.08    123.08 o 
   8   7   0     5438.18     5105.46     92.62 o 
   9   7   0      518.43      439.38     22.22 o 
  10   7   0       10.19       -5.89     10.18 o 
  11   7   0       40.80       30.21     13.66 o 
  12   7   0     3910.63     3811.50     87.63 o 
  13   7   0     2012.81     1923.69     73.68 o 
  14   7   0      941.28      995.37     49.52 o 
 -11   8   0      487.65      494.23     68.33 o 
 -10   8   0      190.98      216.81     36.04 o 
  -9   8   0     3474.06     3372.96    107.02 o 
  -8   8   0     2750.62     2608.07    121.09 o 
  -7   8   0     1852.52     1706.80     67.48 o 
  -6   8   0     4421.65     4272.32    109.32 o 
  -5   8   0        5.87       17.64     14.09 o 
  -4   8   0     6507.39     6398.65    136.21 o 
  -3   8   0     3335.66     3341.31     82.38 o 
  -2   8   0    17257.67    17321.14    297.99 o 
  -1   8   0    16786.04    16820.36    174.37 o 
   0   8   0     2751.83     2940.95     28.95 o 
   1   8   0      534.45      514.39     10.69 o 
   2   8   0      866.22      941.11     19.42 o 
   3   8   0     8731.27     8877.20     76.17 o 
   4   8   0    23973.73    24460.10    209.06 o 
   5   8   0     5280.19     5343.71     61.54 o 
   6   8   0    31213.28    31192.28    289.23 o 
   7   8   0      215.28      251.51     12.78 o 
   8   8   0      106.71       95.65     11.27 o 
   9   8   0       20.58       18.72      9.57 o 
  10   8   0      568.25      523.46     26.44 o 
  11   8   0     5775.05     5906.10     99.60 o 
  12   8   0      179.68      144.59     23.38 o 
  13   8   0     3397.26     3317.34     84.19 o 
  14   8   0      766.08      713.25     41.61 o 
 -10   9   0     3324.62     3510.78    116.33 o 
  -9   9   0      119.36       77.33     32.50 o 
  -8   9   0     2179.19     2103.69     79.93 o 
  -7   9   0      891.47      856.44     49.93 o 
  -6   9   0      504.31      409.10     76.21 o 
  -5   9   0     1128.76     1008.66     80.57 o 
  -4   9   0       47.73       21.67     31.33 o 
  -3   9   0    18231.18    18054.65    317.02 o 
  -2   9   0     3720.63     3796.43     89.05 o 
  -1   9   0    10016.19    10419.45    156.84 o 
   0   9   0     2428.28     2436.11     28.09 o 
   1   9   0       78.40       99.82      7.04 o 
   2   9   0    33187.99    35665.07    297.41 o 
   3   9   0     3390.84     3468.87     37.95 o 
   4   9   0    22277.68    22657.55    195.72 o 
   5   9   0    31557.80    31926.35    294.78 o 
   6   9   0     1097.68     1082.26     23.15 o 
   7   9   0     4183.03     4372.00     56.78 o 
   8   9   0      630.58      612.39     27.12 o 
   9   9   0     3070.54     3052.77     57.23 o 
  10   9   0     7861.34     7720.19    118.22 o 
  11   9   0      874.57      913.68     42.02 o 
  12   9   0     5670.57     5583.83    113.36 o 
  13   9   0      439.53      383.82     37.42 o 
  14   9   0      194.59      161.67     31.76 o 
 -10  10   0      349.71      390.78     46.59 o 
  -9  10   0     1845.54     1939.37     82.16 o 
  -8  10   0      232.58      181.55     33.20 o 
  -7  10   0      452.26      424.44     54.08 o 
  -6  10   0     3397.04     3335.44     98.85 o 
  -5  10   0      901.25      850.85     65.42 o 
  -4  10   0    19901.80    18433.33    331.52 o 
  -3  10   0       23.09        4.16     13.11 o 
  -2  10   0     5708.61     5565.97    164.52 o 
  -1  10   0       52.70       72.46     15.32 o 
   0  10   0       88.12      134.07     21.08 o 
   1  10   0     6178.75     6471.03     64.99 o 
   2  10   0      111.62      135.85      7.11 o 
   3  10   0    35373.32    35618.99    549.22 o 
   4  10   0     9518.76     9683.54     91.68 o 
   5  10   0     7682.18     7681.39     83.98 o 
   6  10   0     1584.13     1574.01     28.98 o 
   7  10   0     1091.06     1099.02     25.09 o 
   8  10   0     1165.62     1180.14     27.38 o 
   9  10   0     2829.26     2755.70     50.70 o 
  10  10   0    11394.47    10924.26    154.83 o 
  11  10   0     8438.30     8288.83    146.54 o 
  12  10   0       37.92       34.07     17.91 o 
  13  10   0       93.30       47.42     20.38 o 
  14  10   0       35.80        3.34     19.45 o 
  -9  11   0      130.50      117.82     32.66 o 
  -8  11   0      260.45      226.25     35.56 o 
  -7  11   0      157.14      170.13     31.47 o 
  -6  11   0     3092.24     3128.63     97.29 o 
  -5  11   0     4894.96     4822.02    123.26 o 
  -4  11   0     2515.94     2335.29     95.44 o 
  -3  11   0     9272.87     9001.12    182.48 o 
  -2  11   0        7.19        2.61     11.20 o 
  -1  11   0     2912.01     2794.45     61.45 o 
   0  11   0     1113.95     1132.19     30.66 o 
   1  11   0     4393.88     4178.98     58.93 o 
   2  11   0    33712.23    34833.01    425.63 o 
   3  11   0       30.38       38.94      9.61 o 
   4  11   0     7088.72     7164.42     78.78 o 
   5  11   0     1080.49     1067.67     30.44 o 
   6  11   0      488.86      531.09     17.54 o 
   7  11   0     8221.78     8148.99     93.05 o 
   8  11   0      722.50      745.04     23.71 o 
   9  11   0    21902.59    21768.11    227.71 o 
  10  11   0     2792.79     2621.60     59.60 o 
  11  11   0     1253.45     1225.83     47.33 o 
  12  11   0      530.22      581.71     45.21 o 
  13  11   0        0.80       -3.83     17.87 o 
  14  11   0      925.80      992.59    120.57 o 
  -8  12   0       66.98       30.10     25.57 o 
  -7  12   0     6466.66     6277.13    159.69 o 
  -6  12   0      649.61      611.85     45.83 o 
  -5  12   0     3323.75     3125.88    137.76 o 
  -4  12   0      565.07      563.00     38.31 o 
  -3  12   0       20.67        7.01     14.56 o 
  -2  12   0      407.97      402.90     30.77 o 
  -1  12   0       58.45       49.63     12.82 o 
   0  12   0     8569.75     8627.99    121.45 o 
   1  12   0    15381.20    15239.11    193.09 o 
   2  12   0     3282.10     3315.23     70.96 o 
   3  12   0     6412.24     6574.19    152.76 o 
   4  12   0      130.32      135.34     12.08 o 
   5  12   0     2599.36     2630.79     43.13 o 
   6  12   0    10657.95    10702.38    114.68 o 
   7  12   0     6988.51     6916.16     82.93 o 
   8  12   0    16614.72    16793.46    172.43 o 
   9  12   0      261.03      270.16     16.41 o 
  10  12   0     4941.52     4800.31     98.39 o 
  11  12   0      638.91      593.83     34.96 o 
  12  12   0      202.27      180.99     33.98 o 
  13  12   0     2072.55     2157.09     69.01 o 
  -8  13   0     1915.04     1942.66    119.92 o 
  -7  13   0      610.38      655.66     51.37 o 
  -6  13   0     2689.52     2563.91     91.69 o 
  -5  13   0      376.99      340.59     36.41 o 
  -4  13   0      440.69      390.98     34.83 o 
  -3  13   0       23.30        8.05     15.64 o 
  -2  13   0      440.59      425.06     33.38 o 
  -1  13   0    20755.66    20300.33    254.84 o 
   0  13   0     2405.89     2514.86     52.83 o 
   1  13   0     9441.93     9375.84    131.18 o 
   2  13   0     6096.79     6216.62     94.28 o 
   3  13   0       29.45       26.52      9.37 o 
   4  13   0     4447.47     4419.87     93.23 o 
   5  13   0     1007.05     1008.76     27.56 o 
   6  13   0    27334.29    27157.53    288.74 o 
   7  13   0    20452.73    20501.14    203.98 o 
   8  13   0      974.06      944.64     26.41 o 
   9  13   0     2156.68     2213.49     42.01 o 
  10  13   0      222.96      155.84     21.93 o 
  11  13   0     1701.46     1637.53     56.39 o 
  12  13   0     1678.20     1677.36     59.78 o 
  13  13   0     1203.63     1223.22     68.57 o 
  -7  14   0     2972.26     3196.53    142.05 o 
  -6  14   0       15.82       -6.18     20.72 o 
  -5  14   0      314.01      268.87     35.48 o 
  -4  14   0       65.81       64.97     22.83 o 
  -3  14   0     3389.59     3096.39     93.69 o 
  -2  14   0     9169.88     8724.33    213.14 o 
  -1  14   0     3439.78     3386.33     67.55 o 
   0  14   0    10178.15    10173.63    144.26 o 
   1  14   0       95.52      105.14     14.24 o 
   2  14   0       88.33      107.64     13.84 o 
   3  14   0      107.72      136.85     18.55 o 
   4  14   0     3118.34     3206.64     93.08 o 
   5  14   0    14784.30    14907.72    196.62 o 
   6  14   0      291.59      280.74     21.77 o 
   7  14   0    11864.21    11640.64    141.88 o 
   8  14   0      658.52      614.34     25.09 o 
   9  14   0      205.41      196.36     19.90 o 
  10  14   0      410.24      405.39     25.59 o 
  11  14   0      414.06      408.75     32.58 o 
  12  14   0     3980.46     3998.64     96.30 o 
  13  14   0     2283.49     2262.98     88.13 o 
  -6  15   0        1.19      -20.98     20.98 o 
  -5  15   0      148.37      134.60     30.11 o 
  -4  15   0     4723.89     4521.83    126.26 o 
  -3  15   0     1427.71     1456.20     65.09 o 
  -2  15   0     5726.14     5772.77    115.58 o 
  -1  15   0     3558.10     3484.96     70.65 o 
   0  15   0      134.44      176.31     18.28 o 
   1  15   0        6.88       47.81     23.46 o 
   2  15   0        4.04        9.45     12.01 o 
   3  15   0    10481.71    10124.16    169.18 o 
   4  15   0    13633.77    13610.79    262.14 o 
   5  15   0      179.89      214.30     22.87 o 
   6  15   0     9552.95     9834.90    143.35 o 
   7  15   0     1174.32     1175.56     39.27 o 
   8  15   0       90.23      112.27     17.85 o 
   9  15   0     1398.37     1452.93     43.66 o 
  10  15   0      106.97      121.50     28.37 o 
  11  15   0     6111.66     6136.02    132.89 o 
  12  15   0      322.71      291.81     31.49 o 
  -5  16   0     3273.56     3204.78    109.62 o 
  -4  16   0       66.87       80.52     28.49 o 
  -3  16   0     5599.34     5717.42    121.35 o 
  -2  16   0     1685.69     1632.86     56.13 o 
  -1  16   0      472.01      474.29     27.40 o 
   0  16   0      151.17      123.70     16.97 o 
   1  16   0      152.81      143.03     22.34 o 
   2  16   0     9991.79     9835.51    168.65 o 
   3  16   0     4486.76     4343.78     94.87 o 
   4  16   0     4953.43     4915.64    102.26 o 
   5  16   0     4996.27     5091.66    158.98 o 
   6  16   0       18.49       21.53     18.15 o 
   7  16   0        4.18        8.95     13.72 o 
   8  16   0      343.40      355.12     26.79 o 
   9  16   0     3232.77     3226.07     82.59 o 
  10  16   0     4751.90     4895.51    109.90 o 
  11  16   0      171.18      154.21     28.33 o 
  12  16   0     4024.48     4108.67    101.04 o 
  -4  17   0     4261.17     4271.04    156.53 o 
  -3  17   0        0.47       -3.70     18.00 o 
  -2  17   0      936.68      965.97     46.29 o 
  -1  17   0       94.81       63.16     16.48 o 
   0  17   0      522.70      520.98     29.08 o 
   1  17   0     3399.15     3571.96     73.62 o 
   2  17   0       26.95       57.01     18.14 o 
   3  17   0    12966.19    12980.14    238.12 o 
   4  17   0     2503.39     2498.79     83.17 o 
   5  17   0      407.98      445.36     39.79 o 
   6  17   0      107.43       83.75     19.76 o 
   7  17   0       14.61       11.67     27.89 o 
   8  17   0     6898.16     6738.08    132.52 o 
   9  17   0     1950.57     1934.35    101.35 o 
  10  17   0     4106.61     4215.63    101.57 o 
  11  17   0     3986.50     4076.51    192.81 o 
  -3  18   0      821.33      843.72     46.53 o 
  -2  18   0      109.14       92.88     23.07 o 
  -1  18   0     1601.50     1606.09     58.50 o 
   0  18   0     1639.43     1719.93     89.18 o 
   1  18   0     1960.30     2061.23    119.37 o 
   2  18   0     7856.43     7710.51    147.36 o 
   3  18   0       40.68       62.34     23.29 o 
   4  18   0     2680.98     2566.63     90.15 o 
   5  18   0        3.20      -13.48     13.48 o 
   6  18   0      743.18      766.40     50.35 o 
   7  18   0     5617.78     5546.58    117.75 o 
   8  18   0      267.77      309.34     32.19 o 
   9  18   0     7797.20     7945.10    153.49 o 
  10  18   0      371.52      338.24     34.57 o 
  -1  19   0       46.41       49.51     22.68 o 
   0  19   0     5385.05     5408.06    120.52 o 
   1  19   0     4078.17     4131.72    172.43 o 
   2  19   0     1359.04     1325.93     53.82 o 
   3  19   0     2161.62     2133.04     68.65 o 
   4  19   0       37.18       21.96     18.45 o 
   5  19   0     1773.52     1629.75     59.97 o 
   6  19   0     2692.68     2726.21     96.48 o 
   7  19   0     1845.00     1905.75    172.55 o 
   8  19   0     5333.40     5598.94    122.87 o 
   9  19   0       12.76       21.01     21.42 o 
   0  20   0      317.00      343.61     42.72 o 
   1  20   0     2982.64     2997.00    120.95 o 
   2  20   0      440.02      375.79     35.17 o 
   3  20   0       16.14       14.19     20.00 o 
   4  20   0     1952.07     2014.32    124.03 o 
   5  20   0      231.07      223.98     30.12 o 
   6  20   0     5679.76     5883.04    238.64 o 
   7  20   0     3236.25     3418.05    114.89 o 
   8  20   0      615.23      542.56     51.00 o 
   4  21   0      699.13      680.50     78.98 o 
  -7 -20   1     3999.34     4078.21    248.07 o 
  -6 -20   1      836.10      912.45     57.18 o 
  -5 -20   1     4565.68     4381.03    106.90 o 
  -4 -20   1       10.59      -18.30     18.30 o 
  -3 -20   1        6.73        0.78     18.19 o 
  -2 -20   1      905.02      874.84     75.93 o 
  -1 -20   1     1171.04     1277.61     66.64 o 
  -9 -19   1     4570.51     4517.52    108.84 o 
  -8 -19   1      861.72      900.54     48.74 o 
  -7 -19   1     4287.86     4452.59    178.36 o 
  -6 -19   1     2940.48     2781.57     97.68 o 
  -5 -19   1       42.58       39.26     19.02 o 
  -4 -19   1       69.19       36.50     18.57 o 
  -3 -19   1      180.38      203.42     27.31 o 
  -2 -19   1     4139.26     4223.15    117.42 o 
  -1 -19   1     4696.29     4570.78    107.76 o 
   0 -19   1      820.91      859.62     52.91 o 
   1 -19   1     3211.78     2996.95    130.77 o 
 -10 -18   1     3598.72     3778.22    122.99 o 
  -9 -18   1      572.88      593.89     40.63 o 
  -8 -18   1     7903.36     8304.77    164.43 o 
  -7 -18   1      739.15      755.57     42.13 o 
  -6 -18   1      373.93      379.67     42.32 o 
  -5 -18   1      244.12      197.10     25.94 o 
  -4 -18   1      222.05      269.83     28.45 o 
  -3 -18   1     8970.25     8975.72    164.23 o 
  -2 -18   1      746.84      743.32     40.77 o 
  -1 -18   1     3501.42     3390.77     87.33 o 
   0 -18   1     2302.70     2298.55     60.05 o 
   1 -18   1       92.59       76.58     21.37 o 
   2 -18   1       15.55       16.10     19.26 o 
   3 -18   1       58.51       57.47     22.13 o 
 -11 -17   1     1507.73     1581.85     81.05 o 
 -10 -17   1     3481.69     3638.10    162.52 o 
  -9 -17   1     4845.34     4915.47    109.62 o 
  -8 -17   1       79.32       67.05     20.88 o 
  -7 -17   1      105.62       81.52     21.03 o 
  -6 -17   1       85.38       67.85     18.70 o 
  -5 -17   1     1528.50     1561.95    123.58 o 
  -4 -17   1     9307.45     9210.52    163.76 o 
  -3 -17   1      854.40      989.05     44.23 o 
  -2 -17   1    11482.70    11378.60    192.74 o 
  -1 -17   1      368.36      407.84     26.50 o 
   0 -17   1      240.33      257.52     23.14 o 
   1 -17   1      327.62      329.79     25.76 o 
   2 -17   1      152.32      168.80     24.56 o 
   3 -17   1     5512.80     5639.34    122.53 o 
   4 -17   1     1081.34     1064.08     52.19 o 
 -12 -16   1       81.63      101.82     25.92 o 
 -11 -16   1     3992.95     4026.52     97.18 o 
 -10 -16   1     1351.43     1283.50     51.95 o 
  -9 -16   1     1071.06     1035.70     46.97 o 
  -8 -16   1      303.41      325.71     29.57 o 
  -7 -16   1      108.99       96.09     17.19 o 
  -6 -16   1     6099.18     6114.37    119.00 o 
  -5 -16   1     2406.67     2548.12     67.24 o 
  -4 -16   1     5698.86     5681.20    113.04 o 
  -3 -16   1     9420.88     9347.77    162.57 o 
  -2 -16   1       64.02       72.35     17.31 o 
  -1 -16   1      755.19      669.86     29.87 o 
   0 -16   1       65.05       80.34     15.30 o 
   1 -16   1     1468.62     1460.09     44.90 o 
   2 -16   1     5901.59     5716.70    122.50 o 
   3 -16   1      104.64      124.90     35.62 o 
   4 -16   1     5521.40     5280.66    143.71 o 
   5 -16   1      298.84      295.05     39.79 o 
 -12 -15   1     3665.28     3652.05     93.43 o 
 -11 -15   1        0.75       -5.09     17.98 o 
 -10 -15   1      830.91      781.22     38.04 o 
  -9 -15   1      179.31      221.49     39.24 o 
  -8 -15   1      291.02      264.92     19.36 o 
  -7 -15   1     5293.48     5311.95     93.57 o 
  -6 -15   1       25.78       17.67     13.36 o 
  -5 -15   1    13182.14    13444.15    220.30 o 
  -4 -15   1     6285.42     6372.44    146.97 o 
  -3 -15   1     7519.41     7183.63    130.80 o 
  -2 -15   1      551.23      588.03     26.84 o 
  -1 -15   1       12.87       23.88     11.36 o 
   0 -15   1     4333.46     4190.01     83.69 o 
   1 -15   1     2969.10     2891.00     98.04 o 
   2 -15   1     4546.02     4495.20    118.66 o 
   3 -15   1     9141.73     8561.45    190.31 o 
   4 -15   1       84.09       81.10     28.70 o 
   5 -15   1      581.18      477.35     44.55 o 
   6 -15   1      117.52       65.57     28.04 o 
 -13 -14   1     2065.62     2051.19    127.32 o 
 -12 -14   1      518.37      511.19     37.83 o 
 -11 -14   1     2399.20     2306.60     69.13 o 
 -10 -14   1        0.90      -12.09     12.09 o 
  -9 -14   1      946.99      987.01     31.32 o 
  -8 -14   1     2823.82     2856.09     48.77 o 
  -7 -14   1     5527.41     5528.10     81.60 o 
  -6 -14   1    17319.69    17451.99    197.56 o 
  -5 -14   1      117.06      117.24     16.30 o 
  -4 -14   1     3556.25     3720.92     68.48 o 
  -3 -14   1      542.88      563.48     30.16 o 
  -2 -14   1       31.45       54.21     11.82 o 
  -1 -14   1     9807.61     9781.14    190.81 o 
   0 -14   1      784.00      705.89     28.62 o 
   1 -14   1    19644.37    18868.45    242.09 o 
   2 -14   1     4217.06     4059.43    108.55 o 
   3 -14   1      747.32      730.84     45.88 o 
   4 -14   1      645.01      640.74     76.63 o 
   5 -14   1        1.08        2.69     18.72 o 
   6 -14   1     1363.50     1397.47     69.51 o 
   7 -14   1     1356.64     1441.25     75.35 o 
 -13 -13   1     1635.87     1675.63     63.27 o 
 -12 -13   1     1321.12     1429.68     55.31 o 
 -11 -13   1       16.64      -12.18     15.86 o 
 -10 -13   1      237.14      216.28     20.53 o 
  -9 -13   1       22.02       14.91     10.87 o 
  -8 -13   1     3959.31     4004.63     59.22 o 
  -7 -13   1    14727.30    14737.24    154.07 o 
  -6 -13   1     2682.33     2678.43     50.92 o 
  -5 -13   1     7776.61     7904.44    106.66 o 
  -4 -13   1      276.74      306.10     31.72 o 
  -3 -13   1     1665.58     1666.39     34.23 o 
  -2 -13   1     4682.12     4753.42     77.53 o 
  -1 -13   1     4395.25     4257.17     72.80 o 
   0 -13   1    14328.85    14541.01    189.87 o 
   1 -13   1        6.57        0.31     27.73 o 
   2 -13   1     1757.73     1679.87     61.95 o 
   3 -13   1      862.34      852.09     53.67 o 
   4 -13   1      682.59      655.69     43.67 o 
   5 -13   1     2658.34     2655.41    163.21 o 
   6 -13   1       36.24       33.82     22.43 o 
   7 -13   1     4563.76     4302.95    178.01 o 
   8 -13   1     1169.29     1105.59     66.74 o 
 -13 -12   1      159.55       79.47     23.48 o 
 -12 -12   1      158.22      144.86     29.58 o 
 -11 -12   1      532.16      525.78     33.76 o 
 -10 -12   1      350.98      328.98     23.18 o 
  -9 -12   1     4868.78     4957.97     68.93 o 
  -8 -12   1      419.81      428.83     18.92 o 
  -7 -12   1    12637.31    12466.09    132.98 o 
  -6 -12   1     8887.51     9032.42    100.54 o 
  -5 -12   1      138.33      131.24     10.55 o 
  -4 -12   1     1217.01     1219.56     25.21 o 
  -3 -12   1      200.41      254.94     21.85 o 
  -2 -12   1    10329.28    10690.86    134.13 o 
  -1 -12   1     9868.54     9722.17    132.26 o 
   0 -12   1     1266.24     1294.63     34.84 o 
   1 -12   1     2097.84     2138.66     54.17 o 
   2 -12   1      335.85      275.41     26.48 o 
   3 -12   1     1245.28     1268.43     53.12 o 
   4 -12   1     1254.99     1289.64     56.83 o 
   5 -12   1      850.22      867.43     48.80 o 
   6 -12   1     7288.42     7235.02    175.66 o 
   7 -12   1       86.45       93.81     38.52 o 
   8 -12   1      644.53      679.07     52.11 o 
   9 -12   1        0.43       33.61     41.36 o 
 -13 -11   1      119.93      117.53     25.05 o 
 -12 -11   1      186.14      186.55     26.05 o 
 -11 -11   1     1797.15     1804.77     84.81 o 
 -10 -11   1     7844.60     7776.68    106.77 o 
  -9 -11   1      176.31      198.70     19.45 o 
  -8 -11   1    19457.51    19008.84    191.36 o 
  -7 -11   1     2302.63     2298.01     39.11 o 
  -6 -11   1        1.53        2.50      8.00 o 
  -5 -11   1     9322.18     9121.69     98.46 o 
  -4 -11   1      394.61      404.74     15.43 o 
  -3 -11   1    33161.77    33881.35    267.06 o 
  -2 -11   1     4296.93     4423.41     79.56 o 
  -1 -11   1     7906.13     7883.62    106.67 o 
   0 -11   1     4694.94     4643.33     85.06 o 
   1 -11   1      499.92      552.68     25.90 o 
   2 -11   1      819.88      816.81     43.86 o 
   3 -11   1      282.86      258.49     26.30 o 
   4 -11   1    12142.91    11277.55    369.23 o 
   5 -11   1     5569.73     5000.61    245.64 o 
   6 -11   1      467.17      431.24     37.88 o 
   7 -11   1     1316.34     1361.59     65.77 o 
   8 -11   1       83.89       83.65     28.36 o 
   9 -11   1      434.36      462.31     46.68 o 
 -14 -10   1       29.32       32.07     28.63 o 
 -13 -10   1        3.66       -2.89     17.12 o 
 -12 -10   1     1687.61     1612.48     60.60 o 
 -11 -10   1     3379.67     3417.32     94.19 o 
 -10 -10   1     7989.88     7915.83    119.49 o 
  -9 -10   1     4342.53     4312.86     68.32 o 
  -8 -10   1      197.78      200.76     13.52 o 
  -7 -10   1     2417.76     2504.64     56.65 o 
  -6 -10   1     2308.96     2282.64     36.74 o 
  -5 -10   1    11200.23    11356.10    117.22 o 
  -4 -10   1    27693.39    27633.43    220.27 o 
  -3 -10   1      752.00      731.10     15.60 o 
  -2 -10   1     5677.38     5538.80     56.75 o 
  -1 -10   1      574.20      575.37     16.08 o 
   0 -10   1     2403.94     2613.17     52.39 o 
   1 -10   1      341.67      326.99     36.64 o 
   2 -10   1       35.79       40.96     11.81 o 
   3 -10   1    16216.36    15445.32    361.97 o 
   4 -10   1     6475.57     6103.17    136.91 o 
   5 -10   1     2608.19     2442.82     77.91 o 
   6 -10   1     4205.78     3959.22    159.20 o 
   7 -10   1       83.60       81.89     24.00 o 
   8 -10   1      720.58      682.16     49.72 o 
   9 -10   1      435.20      407.06     43.48 o 
  10 -10   1     2372.52     2693.52    139.97 o 
 -14  -9   1      168.87      152.01     27.87 o 
 -13  -9   1     2488.39     2593.05     74.94 o 
 -12  -9   1       29.65       29.95     18.32 o 
 -11  -9   1     6006.00     6134.76    118.42 o 
 -10  -9   1     1681.49     1695.05     40.73 o 
  -9  -9   1       16.55       13.31     10.04 o 
  -8  -9   1       37.62       42.00     10.10 o 
  -7  -9   1     1564.52     1610.81     30.48 o 
  -6  -9   1    12742.98    12670.89    129.55 o 
  -5  -9   1     6171.37     6365.98     72.14 o 
  -4  -9   1     9961.23    10055.24     87.76 o 
  -3  -9   1    26683.56    27805.08    219.50 o 
  -2  -9   1      459.76      507.54     13.28 o 
  -1  -9   1      389.61      370.02      9.86 o 
   0  -9   1     1206.76     1229.21     17.98 o 
   1  -9   1     8554.11     8658.66    112.73 o 
   2  -9   1     9035.29     8618.13    136.14 o 
   3  -9   1     1650.46     1680.80    113.35 o 
   4  -9   1    11665.88    11529.94    257.95 o 
   5  -9   1       12.93       16.19     15.79 o 
   6  -9   1       90.14       19.92     25.52 o 
   7  -9   1     1097.63     1101.07     99.93 o 
   8  -9   1      117.92      107.87     26.45 o 
   9  -9   1     5217.74     5259.87    165.77 o 
  10  -9   1      891.03      876.96     59.39 o 
 -14  -8   1      699.88      715.49     42.66 o 
 -13  -8   1      988.37      958.80     46.38 o 
 -12  -8   1     4447.19     4235.90     95.12 o 
 -11  -8   1      300.19      252.26     22.48 o 
 -10  -8   1     1750.17     1716.89     40.06 o 
  -9  -8   1       70.23       63.61     11.77 o 
  -8  -8   1      863.21      800.82     24.77 o 
  -7  -8   1    10299.87    10473.97    111.26 o 
  -6  -8   1      597.46      626.50     17.88 o 
  -5  -8   1    18376.24    18246.09    175.46 o 
  -4  -8   1     2534.68     2527.01     29.17 o 
  -3  -8   1       13.47       57.15      8.60 o 
  -2  -8   1      586.09      797.84     15.73 o 
  -1  -8   1      735.49      752.14     13.68 o 
   0  -8   1    18922.86    19082.08    163.25 o 
   1  -8   1     5497.98     5563.64     58.93 o 
   2  -8   1     7631.93     7871.79    137.14 o 
   3  -8   1     7710.07     7955.99    156.04 o 
   4  -8   1      489.77      484.54     30.56 o 
   5  -8   1      957.71      957.59     44.40 o 
   6  -8   1     1017.03      992.25     48.17 o 
   7  -8   1     4769.50     4496.74    117.26 o 
   8  -8   1     7176.17     6984.17    164.06 o 
   9  -8   1      135.10      138.87     29.16 o 
  10  -8   1     1673.59     1614.04     95.78 o 
  11  -8   1       45.82       49.03     28.43 o 
 -14  -7   1     2283.93     2209.65    107.99 o 
 -13  -7   1     2006.74     2055.84     65.52 o 
 -12  -7   1      115.62       87.96     20.46 o 
 -11  -7   1        4.66        7.80     13.09 o 
 -10  -7   1        0.98      -10.57     10.57 o 
  -9  -7   1     2298.73     2284.44     50.78 o 
  -8  -7   1     8619.51     8319.83    103.92 o 
  -7  -7   1     5621.10     5626.64     74.68 o 
  -6  -7   1    20571.18    20236.91    193.92 o 
  -5  -7   1      287.11      332.62     15.15 o 
  -4  -7   1     1013.91     1297.14     18.30 o 
  -3  -7   1       29.46       34.21      3.96 o 
  -2  -7   1     9338.10    10273.85     98.58 o 
  -1  -7   1    55959.29    58244.49    476.52 o 
   0  -7   1      754.03      777.33     14.59 o 
   1  -7   1    27022.00    26380.73    244.09 o 
   2  -7   1     5423.48     5755.48     98.55 o 
   3  -7   1      845.45      895.60     31.33 o 
   4  -7   1     1518.47     1535.90     59.12 o 
   5  -7   1       84.55       72.47     17.98 o 
   6  -7   1    15204.80    14593.60    271.09 o 
   7  -7   1     2457.84     2314.21    107.68 o 
   8  -7   1     4564.16     4521.30    120.02 o 
   9  -7   1     2338.90     2166.89     80.74 o 
  10  -7   1       24.57        8.09     21.66 o 
  11  -7   1      253.38      209.06     36.53 o 
 -14  -6   1      338.60      307.79     32.18 o 
 -13  -6   1      466.55      526.11     35.83 o 
 -12  -6   1       57.08       48.80     18.25 o 
 -11  -6   1       39.62       28.32     14.00 o 
 -10  -6   1     4864.38     4788.76     92.39 o 
  -9  -6   1     1107.80     1064.85     29.49 o 
  -8  -6   1    11593.28    11269.82    132.02 o 
  -7  -6   1    13695.81    13634.29    151.69 o 
  -6  -6   1      712.60      617.16     14.03 o 
  -5  -6   1     1248.73     1488.35     21.81 o 
  -4  -6   1      393.11      398.86      9.67 o 
  -3  -6   1    32557.75    33047.55    256.00 o 
  -2  -6   1    33492.34    34946.87    289.11 o 
  -1  -6   1     6760.97     6650.96     65.39 o 
   0  -6   1    35650.23    34668.04    315.96 o 
   1  -6   1        5.89       35.99     12.60 o 
   2  -6   1       71.38       70.37      6.94 o 
   3  -6   1     1402.63     1399.57     35.79 o 
   4  -6   1     5406.48     5566.60     81.41 o 
   5  -6   1    13079.71    12726.22    215.78 o 
   6  -6   1        5.22        7.48     23.10 o 
   7  -6   1    11650.03    11128.53    263.28 o 
   8  -6   1     3676.56     3509.72    100.12 o 
   9  -6   1       56.16       46.96     22.35 o 
  10  -6   1      203.64      208.60     31.52 o 
  11  -6   1        0.13        3.68     22.23 o 
  12  -6   1     2661.07     2757.28    150.62 o 
 -14  -5   1      717.14      770.99     54.12 o 
 -13  -5   1      135.50      134.31     23.88 o 
 -12  -5   1       13.88      -14.60     14.60 o 
 -11  -5   1     1882.71     1890.16     55.04 o 
 -10  -5   1       96.99       78.52     15.42 o 
  -9  -5   1    16462.99    15913.58    244.19 o 
  -8  -5   1     3123.48     3235.60     52.06 o 
  -7  -5   1     7507.64     7497.79     92.07 o 
  -6  -5   1      471.27      510.86     22.75 o 
  -5  -5   1     3065.73     3398.24     38.09 o 
  -4  -5   1    54728.61    56801.71    434.31 o 
  -3  -5   1      637.97      625.72     10.76 o 
  -2  -5   1    59505.21    58432.40    972.09 o 
  -1  -5   1    35290.05    36486.16    322.59 o 
   0  -5   1     2369.31     2427.78     28.03 o 
   1  -5   1      306.44      323.21     13.55 o 
   2  -5   1        7.29       14.27      5.65 o 
   3  -5   1    10317.69    10097.96    107.24 o 
   4  -5   1     7494.47     7201.15     80.82 o 
   5  -5   1     2358.86     2175.49     37.33 o 
   6  -5   1    16712.60    16222.17    224.63 o 
   7  -5   1        3.54       -3.70     19.37 o 
   8  -5   1     1451.64     1412.30     94.81 o 
   9  -5   1      450.09      419.57     36.80 o 
  10  -5   1      739.78      717.61     47.30 o 
  11  -5   1     4138.61     4286.59    122.73 o 
  12  -5   1       57.57       84.92     41.91 o 
 -14  -4   1       43.57       22.40     23.09 o 
 -13  -4   1      373.50      275.41     35.59 o 
 -12  -4   1      925.38      888.50     45.76 o 
 -11  -4   1     4767.18     4629.86     83.63 o 
 -10  -4   1     6988.93     6991.51    107.44 o 
  -9  -4   1      581.23      522.66     23.59 o 
  -8  -4   1     1441.92     1443.43     42.27 o 
  -7  -4   1      105.57      110.05      8.60 o 
  -6  -4   1       21.69       61.79      9.03 o 
  -5  -4   1    16184.45    16785.86    176.41 o 
  -4  -4   1      107.94      151.57      6.76 o 
  -3  -4   1    30171.68    30560.13    272.28 o 
  -2  -4   1    10368.87    10753.80    115.36 o 
  -1  -4   1    12078.78    12341.26    136.03 o 
   0  -4   1      910.35      971.90     24.91 o 
   1  -4   1      519.69      540.25     11.82 o 
   2  -4   1    25936.55    26055.41    432.84 o 
   3  -4   1     6575.85     6579.66     72.29 o 
   4  -4   1    40912.27    40445.30    403.83 o 
   5  -4   1    16204.37    15919.95    187.88 o 
   6  -4   1      521.32      530.17     18.02 o 
   7  -4   1       65.07      118.48     61.50 o 
   8  -4   1      211.56      216.87     18.75 o 
   9  -4   1     4051.87     4012.52     82.05 o 
  10  -4   1     2545.18     2519.17     83.86 o 
  11  -4   1      878.55      969.76     57.06 o 
  12  -4   1     3213.03     3265.58    160.86 o 
 -14  -3   1      568.72      485.44     46.29 o 
 -13  -3   1       74.69       61.24     26.24 o 
 -12  -3   1     4496.81     4493.22    160.56 o 
 -11  -3   1     3215.98     3261.13     95.71 o 
 -10  -3   1     4211.22     4288.47     75.81 o 
  -9  -3   1     1933.53     1959.93     46.01 o 
  -8  -3   1        0.61       -5.08      6.54 o 
  -7  -3   1     2942.01     2948.79     40.72 o 
  -6  -3   1      437.35      347.07     11.92 o 
  -5  -3   1    11178.20    11208.45    110.16 o 
  -4  -3   1    20180.69    19871.90    183.66 o 
  -3  -3   1     4563.83     4753.74     53.64 o 
  -2  -3   1    12438.70    12496.67    140.48 o 
  -1  -3   1      284.88      289.21      6.99 o 
   0  -3   1     8322.91     8569.93    116.75 o 
   1  -3   1     4747.65     4867.46     57.40 o 
   2  -3   1     2839.89     2838.51     36.27 o 
   3  -3   1    80700.62    77786.96    905.19 o 
   4  -3   1      875.63      842.62     19.40 o 
   5  -3   1     5098.89     4900.60     67.67 o 
   6  -3   1      327.10      369.53     18.91 o 
   7  -3   1      218.75      217.03     13.32 o 
   8  -3   1     5009.72     4831.60     88.07 o 
   9  -3   1      315.86      331.71     24.52 o 
  10  -3   1     6761.05     6716.06    119.91 o 
  11  -3   1     3287.39     3497.25    157.68 o 
  12  -3   1      124.05       94.05     42.19 o 
  13  -3   1       31.69       41.36     38.87 o 
 -14  -2   1     1070.37     1171.82     63.52 o 
 -13  -2   1     3638.56     3785.23    112.31 o 
 -12  -2   1        4.88       11.65     20.89 o 
 -11  -2   1     3078.55     3229.86    100.65 o 
 -10  -2   1      982.55      969.56     32.30 o 
  -9  -2   1       73.85       52.03     12.05 o 
  -8  -2   1     4920.40     4720.86     65.28 o 
  -7  -2   1      220.46      286.90     12.04 o 
  -6  -2   1    21881.91    21161.53    246.60 o 
  -5  -2   1     8793.20     8637.86     99.77 o 
  -4  -2   1    10437.63    10940.50    116.38 o 
  -3  -2   1     5916.46     5906.93     64.37 o 
  -2  -2   1     2425.85     2499.38     39.32 o 
  -1  -2   1    22249.34    22707.25    246.41 o 
   0  -2   1    12243.76    12604.08    168.39 o 
   1  -2   1    25469.17    24752.87    444.65 o 
   2  -2   1    55287.77    53159.66    583.55 o 
   3  -2   1     2224.29     2372.50     36.64 o 
   4  -2   1    30018.10    31179.66    347.57 o 
   5  -2   1      843.06      880.06     17.97 o 
   6  -2   1     1548.71     1448.73     25.91 o 
   7  -2   1     8833.20     8591.55    104.57 o 
   8  -2   1      322.35      332.04     26.75 o 
   9  -2   1    17986.45    18013.82    255.66 o 
  10  -2   1     2203.59     2103.28     83.02 o 
  11  -2   1      832.00      802.96     91.29 o 
  12  -2   1       82.95      122.13     42.88 o 
  13  -2   1       45.64       48.27     38.31 o 
 -13  -1   1      396.91      381.72     40.23 o 
 -12  -1   1     1271.78     1130.89     56.13 o 
 -11  -1   1        6.41      -11.53     16.25 o 
 -10  -1   1      396.28      434.61     26.92 o 
  -9  -1   1     2525.70     2514.27     48.73 o 
  -8  -1   1     3311.61     3256.33     50.52 o 
  -7  -1   1    21987.20    21667.05    227.72 o 
  -6  -1   1       36.27       35.11      6.54 o 
  -5  -1   1    23138.50    22789.30    210.98 o 
  -4  -1   1    11235.21    11479.10    110.22 o 
  -3  -1   1     6491.14     6730.71     85.76 o 
  -2  -1   1     5107.08     5239.10     63.37 o 
  -1  -1   1       70.35       83.93     12.22 o 
   0  -1   1    77402.06    58136.50   6103.43 o 
   1  -1   1    25739.50    24486.48    627.72 o 
   2  -1   1    60063.29    55765.09    610.85 o 
   3  -1   1    30855.33    31418.44    347.30 o 
   4  -1   1      123.03      109.86      9.12 o 
   5  -1   1    12298.57    12174.66    129.97 o 
   6  -1   1      448.31      409.14     13.65 o 
   7  -1   1     5216.09     5093.58     65.62 o 
   8  -1   1    16328.65    15974.68    174.75 o 
   9  -1   1        3.20        3.50     10.16 o 
  10  -1   1     1566.93     1550.06     46.79 o 
  11  -1   1       10.70       -7.33     15.74 o 
  12  -1   1       12.03      -13.00     16.97 o 
  13  -1   1     1467.66     1545.80     75.93 o 
 -13   0   1     1307.86     1335.11     98.27 o 
 -12   0   1       95.15       98.40     26.34 o 
 -11   0   1       91.26       79.57     26.76 o 
 -10   0   1        0.99       -6.45     13.42 o 
  -9   0   1     4314.11     4413.78     64.71 o 
  -8   0   1     4731.93     4668.59     65.08 o 
  -7   0   1     5486.46     5326.01     69.25 o 
  -6   0   1    25411.42    25588.87    262.79 o 
  -5   0   1        0.72       15.17      8.78 o 
  -4   0   1        4.13       34.62      6.53 o 
  -3   0   1      860.50      722.26     14.79 o 
  -2   0   1     9819.15    10229.54    103.30 o 
  -1   0   1    84382.77    70254.03   1149.81 o 
   1   0   1    41518.63    40982.91    889.15 o 
   2   0   1    13966.98    14562.56    169.75 o 
   3   0   1     2901.06     2971.11     44.88 o 
   4   0   1     3042.40     3103.06     79.77 o 
   5   0   1      126.13      136.76      7.56 o 
   6   0   1    44295.03    43892.00    499.56 o 
   7   0   1     4872.07     4755.90     68.58 o 
   8   0   1     4888.91     4702.27     64.17 o 
   9   0   1     1632.51     1635.65     33.94 o 
  10   0   1        8.10       -4.32     11.38 o 
  11   0   1       25.00        1.08     15.84 o 
  12   0   1      235.53      249.05     52.01 o 
  13   0   1     1247.61     1387.17     66.58 o 
  14   0   1     2446.39     2524.88    165.77 o 
 -13   1   1      431.56      449.38     66.67 o 
 -12   1   1      399.66      376.43     37.48 o 
 -11   1   1      135.06      137.15     27.14 o 
 -10   1   1     3574.58     3739.09     81.03 o 
  -9   1   1      245.79      235.13     20.71 o 
  -8   1   1    17420.48    17831.93    193.92 o 
  -7   1   1     7135.80     7057.20     86.52 o 
  -6   1   1      386.38      415.57     18.31 o 
  -5   1   1     2490.45     2780.24     39.49 o 
  -4   1   1     1170.52     1233.54     21.28 o 
  -3   1   1     2400.39     2430.24     35.68 o 
  -2   1   1    22372.07    23075.35    295.27 o 
  -1   1   1    22983.20    23364.39    308.93 o 
   0   1   1    46803.29    38799.29   1526.01 o 
   1   1   1     1359.62     1372.78     32.30 o 
   2   1   1     7416.61     7919.37    135.90 o 
   3   1   1    11059.48    12032.75    156.17 o 
   4   1   1     8762.43     8736.99     93.62 o 
   5   1   1    39247.14    38647.50    401.76 o 
   6   1   1     1829.59     1821.33     30.33 o 
   7   1   1    13517.96    13582.13    148.25 o 
   8   1   1     4853.81     4638.56     67.67 o 
   9   1   1       78.58       56.62      9.91 o 
  10   1   1     2701.77     2765.00     67.68 o 
  11   1   1      192.20      193.86     22.28 o 
  12   1   1     3857.47     3620.72    114.39 o 
  13   1   1      957.23      976.45     88.31 o 
  14   1   1      523.37      488.56     83.20 o 
 -13   2   1        0.30       -1.11     35.96 o 
 -12   2   1     1150.02     1184.52     95.30 o 
 -11   2   1     3392.36     3470.87     98.59 o 
 -10   2   1      459.07      489.87     29.92 o 
  -9   2   1    14240.39    14340.83    211.22 o 
  -8   2   1     1500.91     1490.73     36.18 o 
  -7   2   1     1830.52     1870.99     38.41 o 
  -6   2   1      128.64       91.92      8.41 o 
  -5   2   1      483.29      494.06     14.16 o 
  -4   2   1    29908.09    29267.21    293.42 o 
  -3   2   1     1232.54     1160.15     18.75 o 
  -2   2   1     4200.80     4330.34     53.10 o 
  -1   2   1    45963.23    45984.07    981.25 o 
   0   2   1      947.37     1006.07     16.53 o 
   1   2   1      367.65      392.89     51.73 o 
   2   2   1     8952.78     9351.27    127.15 o 
   3   2   1    35462.08    36072.68    454.19 o 
   4   2   1    19269.35    19992.09    230.47 o 
   5   2   1     8023.30     7911.75    100.44 o 
   6   2   1     4510.08     4217.13     54.16 o 
   7   2   1       66.51       55.79      7.32 o 
   8   2   1       30.59       44.61     10.99 o 
   9   2   1      244.06      210.95     15.91 o 
  10   2   1     1955.01     1998.82     46.08 o 
  11   2   1     8668.77     8715.66    148.71 o 
  12   2   1       23.53       24.41     21.01 o 
  13   2   1     3437.19     3227.93    100.86 o 
  14   2   1      217.76      193.28     34.15 o 
 -12   3   1      509.42      536.10     69.99 o 
 -11   3   1     4424.62     4222.99    178.15 o 
 -10   3   1     5769.60     5803.20    268.95 o 
  -9   3   1      917.75      897.19     36.57 o 
  -8   3   1      468.51      474.10     27.30 o 
  -7   3   1      866.97      821.90     24.74 o 
  -6   3   1     3638.11     3551.40     61.51 o 
  -5   3   1    13681.42    13694.70    146.05 o 
  -4   3   1    11946.20    12525.03    165.22 o 
  -3   3   1    78188.56    79027.53    827.57 o 
  -2   3   1     2239.17     2358.94     31.29 o 
   0   3   1      196.11      216.78      5.92 o 
   1   3   1     2322.14     2547.18     67.08 o 
   2   3   1    79956.54    83662.50   1055.67 o 
   3   3   1     4226.29     4369.26     64.59 o 
   4   3   1    23062.82    22818.98    227.95 o 
   5   3   1     3551.92     3287.69     46.08 o 
   6   3   1     1003.79     1034.97     20.68 o 
   7   3   1        8.02       54.29     15.55 o 
   8   3   1       24.84       15.50      7.90 o 
   9   3   1     5031.24     4939.04     79.10 o 
  10   3   1     9006.59     8652.01    123.81 o 
  11   3   1     1419.21     1441.07     42.04 o 
  12   3   1     2489.22     2410.43    122.72 o 
  13   3   1        4.37        3.65     20.69 o 
  14   3   1       20.96        3.55     45.78 o 
 -12   4   1     3626.08     4059.91    183.13 o 
 -11   4   1      660.18      757.50     53.46 o 
 -10   4   1      670.61      667.12     45.44 o 
  -9   4   1       57.53       51.94     21.50 o 
  -8   4   1      270.02      248.34     20.18 o 
  -7   4   1     3096.30     3092.56     63.72 o 
  -6   4   1     1131.13     1049.27     30.23 o 
  -5   4   1    16067.35    16201.41    191.77 o 
  -4   4   1    54656.90    55744.84    552.88 o 
  -3   4   1      292.90      274.15     14.44 o 
  -2   4   1     2857.63     2842.70    115.77 o 
  -1   4   1     1609.12     1718.41     56.85 o 
   0   4   1     9640.51    10308.74    139.63 o 
   1   4   1    68634.19    71164.18   1361.67 o 
   2   4   1     3638.62     3770.08     55.42 o 
   3   4   1    55494.64    56377.97    659.57 o 
   4   4   1     9228.54     9668.26     94.41 o 
   5   4   1     5308.53     5578.40     73.19 o 
   6   4   1       12.66       34.88     13.21 o 
   7   4   1     2390.05     2507.70     38.37 o 
   8   4   1    19463.85    18828.99    228.20 o 
   9   4   1      204.16      239.73     38.48 o 
  10   4   1    13681.81    13555.74    244.42 o 
  11   4   1     2237.38     2149.67     50.83 o 
  12   4   1       80.16       54.75     14.91 o 
  13   4   1       98.26       41.78     26.83 o 
  14   4   1        1.44        6.35     23.44 o 
 -12   5   1        9.86      -24.90     32.09 o 
 -11   5   1     1139.53     1229.58     63.57 o 
 -10   5   1      120.57       91.33     25.48 o 
  -9   5   1      526.87      392.73     81.74 o 
  -8   5   1     2298.06     2287.35     76.37 o 
  -7   5   1      289.41      342.30     29.81 o 
  -6   5   1     9157.77     8995.10    136.67 o 
  -5   5   1     4002.85     3836.77     67.91 o 
  -4   5   1     5814.22     5721.32    110.75 o 
  -3   5   1     9747.09    10124.49    120.69 o 
  -2   5   1       29.86       59.36      5.66 o 
  -1   5   1     5589.55     5557.07     85.15 o 
   0   5   1    10500.42    11411.83    133.14 o 
   1   5   1    22523.04    23241.09    237.44 o 
   2   5   1    53373.08    52961.28    664.94 o 
   3   5   1     6299.81     6633.87     81.98 o 
   4   5   1     4079.46     4231.57     49.84 o 
   5   5   1     2867.26     2987.97     43.43 o 
   6   5   1    10813.51    11059.18    122.09 o 
   7   5   1    18248.87    18455.67    221.69 o 
   8   5   1     1469.84     1504.05     36.14 o 
   9   5   1    11485.93    11475.62    152.41 o 
  10   5   1      686.79      693.00     28.88 o 
  11   5   1       42.68       57.80     14.80 o 
  12   5   1      316.18      275.25     22.73 o 
  13   5   1      388.91      368.25     30.70 o 
  14   5   1     2454.95     2634.90     94.98 o 
 -11   6   1        5.84      -23.18     35.96 o 
 -10   6   1       10.29        9.98     21.30 o 
  -9   6   1      550.59      566.39     43.17 o 
  -8   6   1     1501.48     1485.32     70.26 o 
  -7   6   1     8822.05     9024.77    283.54 o 
  -6   6   1       77.29       53.57     17.18 o 
  -5   6   1     5806.06     5854.87    127.01 o 
  -4   6   1      964.26      915.79     25.89 o 
  -3   6   1      303.44      348.51     21.96 o 
  -2   6   1    17071.07    17634.70    229.22 o 
  -1   6   1       89.03      100.53      9.73 o 
   0   6   1    27726.09    28337.93    294.90 o 
   1   6   1     5820.26     6012.69     55.86 o 
   2   6   1     2464.26     2520.31     32.18 o 
   3   6   1        8.30        7.80      3.81 o 
   4   6   1     1336.16     1428.68     28.51 o 
   5   6   1    12674.52    12707.50    124.20 o 
   6   6   1    13299.96    13773.44    135.54 o 
   7   6   1     9947.45     9947.12    114.71 o 
   8   6   1    10968.32    10731.91    141.61 o 
   9   6   1      193.75      199.74     16.71 o 
  10   6   1       78.42       90.27     20.70 o 
  11   6   1       52.86       45.62     14.07 o 
  12   6   1     2291.77     2426.33    153.57 o 
  13   6   1     2583.95     2527.07     99.87 o 
  14   6   1      284.66      281.65     31.34 o 
 -11   7   1      278.04      313.22     40.87 o 
 -10   7   1        7.50      -20.50     20.50 o 
  -9   7   1     3230.99     3479.00    106.68 o 
  -8   7   1     5506.54     5387.87    136.39 o 
  -7   7   1     1453.40     1485.81     60.75 o 
  -6   7   1     4688.81     4458.22    122.48 o 
  -5   7   1      231.24      218.90     24.01 o 
  -4   7   1      853.35      737.22     35.57 o 
  -3   7   1     2973.75     2861.84    103.46 o 
  -2   7   1     8061.60     8292.85    116.10 o 
  -1   7   1    28689.39    27448.80    367.24 o 
   0   7   1      494.67      554.76     25.43 o 
   1   7   1      288.95      181.96     15.35 o 
   2   7   1     3889.95     4416.79     52.22 o 
   3   7   1    14116.75    15460.53    146.41 o 
   4   7   1    32242.49    33292.43    278.70 o 
   5   7   1      675.94      802.62     17.40 o 
   6   7   1    26511.25    26694.34    248.89 o 
   7   7   1     3511.36     3407.20     50.80 o 
   8   7   1     2203.58     1998.00     43.15 o 
   9   7   1       34.56       29.56     10.38 o 
  10   7   1       39.22       45.09     12.83 o 
  11   7   1     3124.27     3131.29     64.94 o 
  12   7   1     1178.15     1257.34     48.40 o 
  13   7   1     2941.90     2930.70    115.69 o 
  14   7   1     3553.27     3539.74    130.93 o 
 -11   8   1      186.97      210.51     53.67 o 
 -10   8   1     2601.67     2769.29     99.76 o 
  -9   8   1      111.30      100.12     38.94 o 
  -8   8   1     4695.82     4574.82    125.01 o 
  -7   8   1     1602.70     1525.47     62.86 o 
  -6   8   1       84.10       57.35     19.36 o 
  -5   8   1      789.49      789.85     41.27 o 
  -4   8   1        7.70       13.06     12.45 o 
  -3   8   1    11393.83    11264.73    209.11 o 
  -2   8   1    17764.11    18022.39    309.78 o 
  -1   8   1     3235.50     3134.04     60.08 o 
   0   8   1    13273.36    14167.02    137.89 o 
   1   8   1       22.99       26.64      4.03 o 
   2   8   1    16213.44    16941.27    235.28 o 
   3   8   1     2359.45     2100.90     28.32 o 
   4   8   1     7016.45     7023.92     67.41 o 
   5   8   1    18934.26    18652.01    177.54 o 
   6   8   1      319.60      338.74     12.92 o 
   7   8   1     3706.17     3919.57     51.45 o 
   8   8   1        2.01       -6.09      7.81 o 
   9   8   1        8.62       26.22     11.02 o 
  10   8   1     7713.67     7641.66    118.70 o 
  11   8   1        0.87        2.85     13.18 o 
  12   8   1     7954.63     7662.75    139.71 o 
  13   8   1      819.84      792.43     69.90 o 
  14   8   1      440.58      434.27     34.75 o 
 -10   9   1      415.33      411.42     45.37 o 
  -9   9   1     3441.26     3482.26    111.79 o 
  -8   9   1       64.07       63.28     23.81 o 
  -7   9   1       10.09       -1.89     17.36 o 
  -6   9   1     1857.04     1948.26     70.80 o 
  -5   9   1     2189.32     2129.84     70.79 o 
  -4   9   1    20819.09    20524.52    361.35 o 
  -3   9   1      331.21      324.17     26.01 o 
  -2   9   1     7862.61     7565.25    150.18 o 
  -1   9   1     6011.80     6047.81    100.88 o 
   0   9   1       98.08       92.52      5.42 o 
   1   9   1     1182.50     1552.72     29.33 o 
   2   9   1      828.07      887.42     18.10 o 
   3   9   1    10197.50     9662.49    105.61 o 
   4   9   1    17609.72    17670.68    154.82 o 
   5   9   1     6475.43     6494.79     72.13 o 
   6   9   1     4185.47     4086.15     51.96 o 
   7   9   1      220.33      199.22     11.62 o 
   8   9   1     2583.68     2575.09     40.92 o 
   9   9   1     4323.77     4242.63     74.41 o 
  10   9   1     3058.68     3057.01    103.41 o 
  11   9   1     9740.41     9631.40    142.16 o 
  12   9   1       32.22       42.01     18.84 o 
  13   9   1      991.58      998.15     45.99 o 
  14   9   1       80.59       45.25     25.52 o 
  -9  10   1       59.64      101.45     30.16 o 
  -8  10   1      451.00      443.88     41.98 o 
  -7  10   1      408.83      356.40     37.26 o 
  -6  10   1     4658.01     4320.08    116.84 o 
  -5  10   1     6909.84     6480.40    148.55 o 
  -4  10   1      435.42      486.56     35.54 o 
  -3  10   1     8507.59     8017.13    164.12 o 
  -2  10   1      427.85      448.49     28.95 o 
  -1  10   1      142.28      205.25     37.88 o 
   0  10   1     3148.64     3157.03     55.40 o 
   1  10   1      990.63     1002.53     20.24 o 
   2  10   1    30607.26    31624.80    290.95 o 
   3  10   1     3901.34     4010.21     53.86 o 
   4  10   1    14639.36    14909.03    133.45 o 
   5  10   1     7772.80     7955.67     85.76 o 
   6  10   1      277.06      272.15     12.35 o 
   7  10   1     1758.59     1702.13     31.21 o 
   8  10   1       16.16       39.92      8.69 o 
   9  10   1    12000.06    11768.87    159.94 o 
  10  10   1    10592.53    10561.18    150.46 o 
  11  10   1     2721.45     2676.02     69.56 o 
  12  10   1     1721.02     1766.54     76.74 o 
  13  10   1       42.51       19.13     20.36 o 
  14  10   1      424.54      369.73     34.10 o 
  -9  11   1       26.61        7.54     26.85 o 
  -8  11   1      419.31      386.98     41.90 o 
  -7  11   1     3688.42     3851.14    115.56 o 
  -6  11   1     1188.64     1238.86     59.65 o 
  -5  11   1     4064.36     4003.38    110.33 o 
  -4  11   1     8567.67     8344.89    177.63 o 
  -3  11   1      270.07      300.20     28.02 o 
  -2  11   1     5024.80     4936.29    114.08 o 
  -1  11   1     1975.49     2011.95     63.62 o 
   0  11   1     5164.96     5032.73     78.54 o 
   1  11   1     8035.80     8017.17    110.74 o 
   2  11   1     1010.07      971.23     23.24 o 
   3  11   1     6009.81     5921.89     99.63 o 
   4  11   1      937.68      958.04     20.24 o 
   5  11   1      650.48      710.41     18.44 o 
   6  11   1     3756.88     3783.38     50.86 o 
   7  11   1      840.42      859.67     22.52 o 
   8  11   1    22510.51    22155.24    217.45 o 
   9  11   1     2271.16     2257.28     46.41 o 
  10  11   1     5361.51     5171.84     90.04 o 
  11  11   1      651.13      614.20     34.00 o 
  12  11   1        3.21        3.83     16.98 o 
  13  11   1      723.98      680.19     39.61 o 
  14  11   1      335.90      366.36     58.17 o 
  -8  12   1     1871.62     1800.38     81.47 o 
  -7  12   1      242.41      260.68     37.04 o 
  -6  12   1     3409.03     3373.14    176.76 o 
  -5  12   1      344.18      312.05     33.59 o 
  -4  12   1      232.88      238.80     28.73 o 
  -3  12   1      220.15      230.65     27.06 o 
  -2  12   1      136.71      124.36     21.91 o 
  -1  12   1     5246.56     5252.33     84.89 o 
   0  12   1     3613.75     3565.54     77.88 o 
   1  12   1    16533.39    16314.18    204.90 o 
   2  12   1    17233.31    17043.52    208.63 o 
   3  12   1      116.08      113.79     10.05 o 
   4  12   1       23.47       37.30      8.66 o 
   5  12   1      832.48      838.79     23.32 o 
   6  12   1    10868.73    10704.19    113.89 o 
   7  12   1    23364.56    23114.50    224.24 o 
   8  12   1     2477.95     2470.74     42.51 o 
   9  12   1     6525.96     6580.50     92.54 o 
  10  12   1        4.54      -11.05     16.75 o 
  11  12   1        4.13        1.46     14.74 o 
  12  12   1     2419.18     2402.17     69.46 o 
  13  12   1      867.83      755.37     43.22 o 
  14  12   1     5246.14     5439.49    120.57 o 
  -8  13   1     1129.02     1146.08     67.02 o 
  -7  13   1     5298.88     5263.23    146.99 o 
  -6  13   1       43.81       31.97     23.08 o 
  -5  13   1      197.71      197.70     42.67 o 
  -4  13   1       77.04       88.07     22.19 o 
  -3  13   1     1197.31     1097.32     57.54 o 
  -2  13   1    15798.90    15486.22    288.31 o 
  -1  13   1      412.29      452.21     41.54 o 
   0  13   1    32647.68    32068.97    381.38 o 
   1  13   1     5200.22     4985.93     81.30 o 
   2  13   1     4163.49     4098.37     69.79 o 
   3  13   1        9.98       11.37      8.54 o 
   4  13   1       70.69       65.72     11.73 o 
   5  13   1     9171.03     9476.48    133.23 o 
   6  13   1     6337.39     6362.11     85.70 o 
   7  13   1    10337.47    10327.74    126.95 o 
   8  13   1     6292.44     6359.67     79.76 o 
   9  13   1      140.39      147.62     15.92 o 
  10  13   1      233.34      272.18     21.60 o 
  11  13   1      300.36      280.73     27.28 o 
  12  13   1     4259.10     4256.81     97.98 o 
  13  13   1     3611.22     3548.19     91.14 o 
  -7  14   1      449.43      455.77     47.14 o 
  -6  14   1      132.89      130.29     37.62 o 
  -5  14   1       79.75       67.30     25.32 o 
  -4  14   1     2607.99     2399.53     84.58 o 
  -3  14   1     2324.00     2156.96     76.37 o 
  -2  14   1     4954.51     4697.62     97.66 o 
  -1  14   1    12755.73    12091.42    166.87 o 
   0  14   1      573.23      587.20     26.27 o 
   1  14   1     1269.46     1220.16     35.77 o 
   2  14   1        7.39       15.80     13.99 o 
   3  14   1      521.52      538.53     28.87 o 
   4  14   1    16676.19    15590.70   1198.08 o 
   5  14   1       33.80       24.08     12.06 o 
   6  14   1    31816.37    31350.11    533.87 o 
   7  14   1     4896.62     4926.39     74.44 o 
   8  14   1     1073.86     1060.86     32.00 o 
   9  14   1      167.04      163.06     16.47 o 
  10  14   1      193.78      190.57     19.94 o 
  11  14   1     7271.01     7143.67    134.89 o 
  12  14   1     1592.42     1688.61     60.58 o 
  13  14   1     1614.16     1743.01     98.23 o 
  -6  15   1       72.53       -2.83     23.69 o 
  -5  15   1     2254.28     2303.49     88.53 o 
  -4  15   1      129.89      154.34     29.39 o 
  -3  15   1     6702.78     6754.65    131.12 o 
  -2  15   1     5988.09     5984.52    117.99 o 
  -1  15   1      941.14      915.65     34.54 o 
   0  15   1      131.83      137.04     16.81 o 
   1  15   1        1.38       -0.11      9.91 o 
   2  15   1     3583.55     3508.54     67.35 o 
   3  15   1    10942.77    10183.61    237.99 o 
   4  15   1     5103.27     4984.59    123.58 o 
   5  15   1    13246.71    13120.90    205.49 o 
   6  15   1      229.08      196.55     19.17 o 
   7  15   1     1746.16     1712.14     46.68 o 
   8  15   1      675.36      656.12     30.77 o 
   9  15   1     1076.65     1116.68     51.92 o 
  10  15   1     5688.46     5782.10     98.86 o 
  11  15   1       21.28       50.06     20.98 o 
  12  15   1     4022.11     3900.17     95.21 o 
  13  15   1      922.07      945.73     71.54 o 
  -5  16   1      573.93      546.06     39.45 o 
  -4  16   1     7437.09     7453.30    146.90 o 
  -3  16   1      690.66      681.82     44.91 o 
  -2  16   1     2702.60     2508.44     93.60 o 
  -1  16   1      910.80      869.36     35.50 o 
   0  16   1       18.12       16.69     12.49 o 
   1  16   1     3578.76     3508.96     70.41 o 
   2  16   1      737.78      704.65     50.03 o 
   3  16   1    12753.06    12421.54    201.87 o 
   4  16   1     6324.12     6404.03    122.47 o 
   5  16   1      622.24      569.59     41.15 o 
   6  16   1     1237.18     1242.31     46.73 o 
   7  16   1        8.52        4.89     12.76 o 
   8  16   1     5034.05     5161.35     94.41 o 
   9  16   1     5041.78     5021.16    108.37 o 
  10  16   1     2122.14     2142.76     67.89 o 
  11  16   1     5502.90     5745.47    165.94 o 
  12  16   1        0.66       -1.91     18.57 o 
  -4  17   1      224.66      235.70     30.38 o 
  -3  17   1     1108.28     1086.18     49.55 o 
  -2  17   1      188.43      135.87     23.42 o 
  -1  17   1      250.94      192.47     21.71 o 
   0  17   1     1377.69     1288.42     42.81 o 
   1  17   1     1136.87     1117.16     39.42 o 
   2  17   1    12730.51    12622.31    208.34 o 
   3  17   1     1497.54     1577.90     55.05 o 
   4  17   1     3584.07     3640.80     86.83 o 
   5  17   1      335.90      402.02     37.59 o 
   6  17   1      186.62      180.17     24.43 o 
   7  17   1     4127.03     4105.94    117.44 o 
   8  17   1      477.27      454.91     41.04 o 
   9  17   1     7521.71     7641.11    175.30 o 
  10  17   1     3518.52     3550.05    101.01 o 
  11  17   1      684.33      689.12     42.25 o 
  -3  18   1        1.20        6.68     18.84 o 
  -2  18   1      659.16      710.01     42.30 o 
  -1  18   1      317.16      338.02     31.72 o 
   0  18   1     3470.18     3420.84     83.27 o 
   1  18   1     4285.36     4234.26    128.50 o 
   2  18   1      419.93      405.47     32.46 o 
   3  18   1     5690.88     5702.59    119.11 o 
   4  18   1      276.10      268.49     45.90 o 
   5  18   1       85.23       83.26     20.40 o 
   6  18   1     3100.61     3039.52     99.06 o 
   7  18   1      550.57      616.17     43.43 o 
   8  18   1    11439.18    11396.89    197.31 o 
   9  18   1      411.96      403.05     35.49 o 
  10  18   1     1730.75     1844.37     66.71 o 
  11  18   1       14.69        3.96     27.29 o 
  -1  19   1     4057.59     4058.17    100.74 o 
   0  19   1     1410.68     1378.56     56.39 o 
   1  19   1     2915.11     2851.38     80.81 o 
   2  19   1     3132.07     3106.84     84.64 o 
   3  19   1        0.20       11.21     16.93 o 
   4  19   1      606.91      618.32     39.20 o 
   5  19   1      791.45      657.89     39.90 o 
   6  19   1     2835.73     2824.09    116.60 o 
   7  19   1     4919.04     4939.48    158.58 o 
   8  19   1      219.06      189.02     30.72 o 
   9  19   1      984.98      999.36     50.52 o 
  10  19   1       29.09       44.35     23.00 o 
   0  20   1     3641.30     3450.03    115.16 o 
   1  20   1      964.05      946.88     48.80 o 
   2  20   1        0.23        5.54     18.51 o 
   3  20   1      618.78      631.16     41.08 o 
   4  20   1       23.67       19.64     21.71 o 
   5  20   1     7117.32     7129.67    163.17 o 
   6  20   1     2138.30     2247.40     73.28 o 
   7  20   1     1857.50     1919.43    192.32 o 
   8  20   1      383.00      424.82     46.35 o 
   4  21   1     4469.76     4460.79    110.59 o 
   5  21   1       17.48       62.64     34.40 o 
  -7 -20   2     2315.25     2642.56    241.77 o 
  -6 -20   2     4459.99     4597.85    110.74 o 
  -5 -20   2        3.38       -1.68     21.46 o 
  -4 -20   2      176.81      195.62     28.88 o 
  -3 -20   2      193.72      212.44     29.82 o 
  -2 -20   2      650.74      612.47     41.34 o 
  -1 -20   2     5214.01     5294.70    121.46 o 
  -9 -19   2       17.98       23.47     30.12 o 
  -8 -19   2     4680.55     4789.22    111.78 o 
  -7 -19   2     1890.47     1931.78     81.86 o 
  -6 -19   2      496.37      528.06     46.91 o 
  -5 -19   2        0.03        8.30     17.27 o 
  -4 -19   2       32.37        8.04     18.82 o 
  -3 -19   2     3811.15     3546.33    127.69 o 
  -2 -19   2     2379.60     2338.83     73.42 o 
  -1 -19   2     2677.21     2830.37     81.73 o 
   0 -19   2     3847.29     3866.93     98.49 o 
   1 -19   2       47.26       50.85     33.23 o 
 -10 -18   2     1613.69     1685.66     83.23 o 
  -9 -18   2     7758.36     8326.32    200.35 o 
  -8 -18   2       57.94       66.35     22.95 o 
  -7 -18   2      790.59      747.10     41.55 o 
  -6 -18   2       43.87       12.09     20.90 o 
  -5 -18   2      335.90      331.07     32.85 o 
  -4 -18   2     6978.09     6987.98    137.83 o 
  -3 -18   2      111.70      125.98     23.20 o 
  -2 -18   2     5803.34     6016.29    124.73 o 
  -1 -18   2     1691.16     1634.80     67.01 o 
   0 -18   2     1109.94     1084.81     41.17 o 
   1 -18   2      198.24      222.26     27.97 o 
   2 -18   2       18.57       13.16     18.96 o 
   3 -18   2     3093.47     3107.77     87.75 o 
 -11 -17   2     3827.46     3876.47    127.58 o 
 -10 -17   2     2487.99     2632.99    100.86 o 
  -9 -17   2      476.96      517.32     46.86 o 
  -8 -17   2      256.24      188.29     26.16 o 
  -7 -17   2        2.04      -12.50     15.13 o 
  -6 -17   2     1179.20     1104.39     46.91 o 
  -5 -17   2     3279.03     3217.61     99.60 o 
  -4 -17   2     1605.75     1552.43     55.30 o 
  -3 -17   2    14205.64    14232.04    229.72 o 
  -2 -17   2      150.45      148.03     23.75 o 
  -1 -17   2     1422.39     1483.86     47.37 o 
   0 -17   2        4.68        3.54     13.24 o 
   1 -17   2      217.18      221.26     23.04 o 
   2 -17   2     3602.76     3579.37     90.47 o 
   3 -17   2       91.60      142.69     25.86 o 
   4 -17   2     4578.95     4569.35    135.45 o 
 -11 -16   2      507.02      517.63     38.31 o 
 -10 -16   2      969.52      912.15     44.62 o 
  -9 -16   2      177.42      202.96     26.58 o 
  -8 -16   2       34.65       33.31     17.59 o 
  -7 -16   2     3666.07     3675.14     76.03 o 
  -6 -16   2      780.92      813.35     39.14 o 
  -5 -16   2     3800.16     4035.19     89.29 o 
  -4 -16   2     7630.66     7608.66    139.52 o 
  -3 -16   2      891.74      913.35     41.15 o 
  -2 -16   2     3458.36     3613.96     84.87 o 
  -1 -16   2       10.65       26.03     12.58 o 
   0 -16   2      654.37      552.94     30.25 o 
   1 -16   2     3393.99     3325.70     71.05 o 
   2 -16   2     1304.31     1395.86     58.00 o 
   3 -16   2     8416.92     8255.23    189.14 o 
   4 -16   2      388.45      388.20     85.06 o 
   5 -16   2      816.73      689.24     53.02 o 
 -12 -15   2       86.27       85.00     24.09 o 
 -11 -15   2     1620.07     1651.27     50.91 o 
 -10 -15   2       46.57       21.02     16.99 o 
  -9 -15   2       29.50       -3.66     15.92 o 
  -8 -15   2     2588.07     2562.01     52.99 o 
  -7 -15   2      699.87      688.74     31.43 o 
  -6 -15   2     9600.15     9707.39    143.49 o 
  -5 -15   2     2625.90     2707.94     59.59 o 
  -4 -15   2     4032.85     4012.40    107.20 o 
  -3 -15   2     5819.44     5568.74    204.79 o 
  -2 -15   2      104.85       63.22     13.67 o 
  -1 -15   2     3819.00     3896.43    112.04 o 
   0 -15   2      890.93      885.17     33.66 o 
   1 -15   2     7563.12     7400.03    222.00 o 
   2 -15   2     7494.98     7404.80    167.27 o 
   3 -15   2      849.08      866.64     51.59 o 
   4 -15   2     1492.13     1518.74     87.55 o 
   5 -15   2       33.41       12.92     21.60 o 
   6 -15   2      969.09      941.77     89.28 o 
 -12 -14   2     1302.34     1389.43     57.76 o 
 -11 -14   2        8.85      -14.14     14.14 o 
 -10 -14   2      259.63      217.48     22.13 o 
  -9 -14   2      488.65      467.18     35.06 o 
  -8 -14   2     2156.75     2142.56     41.79 o 
  -7 -14   2    13246.40    13204.78    158.68 o 
  -6 -14   2     1309.95     1327.96     34.90 o 
  -5 -14   2     8400.95     8384.19    124.75 o 
  -4 -14   2      505.43      417.18     22.33 o 
  -3 -14   2       22.42        7.86     14.50 o 
  -2 -14   2     2944.72     2905.81     57.79 o 
  -1 -14   2     2143.96     2062.39     47.95 o 
   0 -14   2     4956.52     5226.43     88.11 o 
   1 -14   2     1599.07     1559.71     49.88 o 
   2 -14   2     1710.32     1817.92     67.49 o 
   3 -14   2      826.97      766.60     59.61 o 
   4 -14   2        0.36       10.57     17.98 o 
   5 -14   2      528.11      450.29     41.27 o 
   6 -14   2      634.16      633.65     50.30 o 
   7 -14   2     3479.64     3497.93    116.58 o 
 -13 -13   2      275.63      313.79     33.03 o 
 -12 -13   2      396.81      375.98     33.49 o 
 -11 -13   2      859.99      747.77     34.01 o 
 -10 -13   2        0.31      -12.74     12.74 o 
  -9 -13   2     4589.29     4486.48     80.25 o 
  -8 -13   2     2730.60     2821.83     48.12 o 
  -7 -13   2     4624.21     4798.88     65.80 o 
  -6 -13   2     4116.74     4038.57     57.02 o 
  -5 -13   2      693.21      625.29     20.68 o 
  -4 -13   2     1259.06     1267.54     30.65 o 
  -3 -13   2     1035.15     1041.96     30.57 o 
  -2 -13   2     6341.75     6371.56     96.28 o 
  -1 -13   2    21013.44    20778.15    256.80 o 
   0 -13   2       84.27       87.62     16.29 o 
   1 -13   2     5631.45     5427.35    126.21 o 
   2 -13   2     1064.18     1048.99     67.50 o 
   3 -13   2     2742.03     2738.36    111.62 o 
   4 -13   2     3152.43     3013.76     92.78 o 
   5 -13   2      148.94      214.62     55.46 o 
   6 -13   2     5403.72     5342.49    165.91 o 
   7 -13   2      651.15      654.86     52.13 o 
   8 -13   2      857.12      798.09    116.18 o 
 -13 -12   2       37.77       13.43     20.71 o 
 -12 -12   2      332.45      237.00     28.79 o 
 -11 -12   2      996.03      951.42     57.76 o 
 -10 -12   2     6885.05     6763.19    108.44 o 
  -9 -12   2        5.62        3.30     11.29 o 
  -8 -12   2     4351.14     4307.56     61.79 o 
  -7 -12   2      800.44      776.21     24.13 o 
  -6 -12   2      874.34      873.42     23.96 o 
  -5 -12   2     4019.92     4175.01     51.52 o 
  -4 -12   2      196.47      193.73     10.65 o 
  -3 -12   2    13856.89    14368.87    142.86 o 
  -2 -12   2     6237.55     6272.15    111.34 o 
  -1 -12   2     4435.28     4359.00     73.37 o 
   0 -12   2     5429.68     5433.51    127.76 o 
   1 -12   2        7.99        0.99      9.68 o 
   2 -12   2     1121.97     1129.01     47.73 o 
   3 -12   2     3089.58     3059.32     87.59 o 
   4 -12   2     1204.44     1122.69    108.09 o 
   5 -12   2     5088.72     4832.17    125.53 o 
   6 -12   2      147.45      132.03     29.10 o 
   7 -12   2     3271.83     3092.52    102.76 o 
   8 -12   2        5.28       -7.37     22.15 o 
   9 -12   2      461.94      370.83     67.98 o 
 -13 -11   2       17.29       21.00     19.98 o 
 -12 -11   2     1547.22     1499.49     55.78 o 
 -11 -11   2     1916.13     1953.67     51.85 o 
 -10 -11   2     2687.75     2634.81     67.46 o 
  -9 -11   2     4885.33     4832.03     75.29 o 
  -8 -11   2      364.25      332.78     16.89 o 
  -7 -11   2      124.35      122.04     11.79 o 
  -6 -11   2     5802.22     5755.20     70.95 o 
  -5 -11   2     4197.09     4167.59     50.53 o 
  -4 -11   2    16685.34    16960.89    152.82 o 
  -3 -11   2      723.70      776.39     21.32 o 
  -2 -11   2    14933.18    15552.97    140.24 o 
  -1 -11   2     3835.66     3822.49     50.24 o 
   0 -11   2      122.18      202.45     51.99 o 
   1 -11   2       25.49       37.68     10.79 o 
   2 -11   2      458.08      431.45     42.33 o 
   3 -11   2    10492.98    10051.13    217.91 o 
   4 -11   2     7130.60     6723.58    162.73 o 
   5 -11   2     2606.79     2599.64    164.39 o 
   6 -11   2     2612.55     2513.64     85.55 o 
   7 -11   2        1.44        1.24     18.90 o 
   8 -11   2      420.25      387.03     41.09 o 
   9 -11   2      491.61      493.99    117.98 o 
 -13 -10   2     1504.83     1461.66    151.60 o 
 -12 -10   2      590.73      605.59     37.30 o 
 -11 -10   2     5025.08     4974.86     88.74 o 
 -10 -10   2     4868.14     4669.91     75.46 o 
  -9 -10   2      104.54      116.90     16.64 o 
  -8 -10   2     1435.04     1403.70     37.91 o 
  -7 -10   2      186.39      172.68     12.54 o 
  -6 -10   2     5766.41     5720.34     69.50 o 
  -5 -10   2     4923.47     5028.04     56.80 o 
  -4 -10   2     4598.68     4619.46     48.00 o 
  -3 -10   2    18105.70    18591.81    164.23 o 
  -2 -10   2      975.05      986.27     18.34 o 
  -1 -10   2       27.87       44.02      5.28 o 
   0 -10   2     1695.07     1816.24     30.48 o 
   1 -10   2      207.02      198.57     16.29 o 
   2 -10   2     9186.66     9240.25    146.98 o 
   3 -10   2       11.68       20.28     28.22 o 
   4 -10   2     6406.90     6228.39    159.54 o 
   5 -10   2      914.27      891.35     90.18 o 
   6 -10   2      110.54       87.71     22.81 o 
   7 -10   2      129.74      148.42     28.11 o 
   8 -10   2        3.12      -11.24     20.39 o 
   9 -10   2     4741.30     4885.34    148.76 o 
  10 -10   2     1234.02     1241.41     70.56 o 
 -13  -9   2       95.49       85.56     24.16 o 
 -12  -9   2     2985.87     2971.95     96.92 o 
 -11  -9   2      478.44      486.19     27.37 o 
 -10  -9   2     1249.13     1225.76     48.66 o 
  -9  -9   2      872.95      845.96     27.69 o 
  -8  -9   2      609.38      565.24     22.35 o 
  -7  -9   2     1769.09     1931.11     71.53 o 
  -6  -9   2     1855.74     1880.01     32.56 o 
  -5  -9   2    14621.93    14456.19    132.39 o 
  -4  -9   2     8708.70     8654.97     78.03 o 
  -3  -9   2      378.47      382.44     11.75 o 
  -2  -9   2     2850.44     3073.45     39.20 o 
  -1  -9   2      285.98      303.22      9.48 o 
   0  -9   2    16846.65    17557.96    152.98 o 
   1  -9   2    16232.36    16791.74    176.79 o 
   2  -9   2     1141.75     1085.99     33.95 o 
   3  -9   2    28850.30    27860.30    981.26 o 
   4  -9   2      386.06      375.45     32.92 o 
   5  -9   2      119.09       86.78     20.02 o 
   6  -9   2      965.46      895.34     46.92 o 
   7  -9   2     1149.70     1104.46     98.41 o 
   8  -9   2     7201.02     6827.86    163.87 o 
   9  -9   2       13.49       20.67     29.11 o 
  10  -9   2     2202.23     2216.58    120.40 o 
 -14  -8   2     1483.07     1536.98     60.52 o 
 -13  -8   2     2167.73     2206.47     68.97 o 
 -12  -8   2      356.81      348.14     30.18 o 
 -11  -8   2     1478.32     1454.43     50.83 o 
 -10  -8   2       69.27       46.37     12.93 o 
  -9  -8   2      599.06      601.33     23.81 o 
  -8  -8   2     5160.21     5032.10     72.68 o 
  -7  -8   2      498.24      532.53     17.77 o 
  -6  -8   2    15815.17    15487.46    153.98 o 
  -5  -8   2     3843.07     3890.28     41.68 o 
  -4  -8   2     3277.55     3283.45     35.82 o 
  -3  -8   2     2556.70     2746.72     33.18 o 
  -2  -8   2     1114.17     1303.47     19.85 o 
  -1  -8   2    21576.35    22013.23    201.93 o 
   0  -8   2     2060.33     2076.09     28.29 o 
   1  -8   2    11217.87    10955.36    108.53 o 
   2  -8   2    12033.76    11918.99    149.60 o 
   3  -8   2     1332.57     1343.68     46.35 o 
   4  -8   2     1723.34     1745.79     78.42 o 
   5  -8   2     1150.98     1127.61     47.75 o 
   6  -8   2     3725.07     3796.16    100.50 o 
   7  -8   2     9065.73     8847.94    213.63 o 
   8  -8   2     1479.12     1456.67     65.61 o 
   9  -8   2     2633.34     2633.80     91.63 o 
  10  -8   2        1.82       -4.15     21.87 o 
  11  -8   2       32.96       -1.75     26.06 o 
 -14  -7   2      555.48      528.43     38.75 o 
 -13  -7   2     1149.68     1028.20     48.53 o 
 -12  -7   2      245.79      245.96     32.25 o 
 -11  -7   2        1.42      -10.96     14.32 o 
 -10  -7   2     2280.06     2190.82     46.19 o 
  -9  -7   2     2723.12     2681.36     49.74 o 
  -8  -7   2     7783.34     7546.03     97.13 o 
  -7  -7   2    19795.56    18862.04    203.46 o 
  -6  -7   2      104.16      116.76     10.39 o 
  -5  -7   2       47.08       65.89      7.19 o 
  -4  -7   2      127.77      164.36      7.07 o 
  -3  -7   2     2856.28     2826.33     33.02 o 
  -2  -7   2    10537.50     9971.89     90.58 o 
  -1  -7   2       37.83       24.08      5.11 o 
   0  -7   2    74099.83    75328.21    878.45 o 
   1  -7   2    11928.65    12287.16    119.19 o 
   2  -7   2     4332.35     4529.41     53.11 o 
   3  -7   2      198.47      213.52      8.63 o 
   4  -7   2       55.16       67.07      9.60 o 
   5  -7   2    18530.13    18298.09    323.16 o 
   6  -7   2     2425.74     2313.22     96.27 o 
   7  -7   2    11704.42    11416.29    226.10 o 
   8  -7   2     7889.20     7589.75    185.27 o 
   9  -7   2      392.12      337.31     35.98 o 
  10  -7   2        0.55       -9.40     19.74 o 
  11  -7   2       38.60       19.28     23.90 o 
 -14  -6   2     1316.24     1434.81     72.14 o 
 -13  -6   2       55.93       10.78     18.57 o 
 -12  -6   2       11.65       12.81     16.76 o 
 -11  -6   2     1232.20     1237.78     70.13 o 
 -10  -6   2       84.39       87.74     15.94 o 
  -9  -6   2    10450.77    10154.97    125.00 o 
  -8  -6   2     7395.79     7256.77     93.77 o 
  -7  -6   2     8395.49     8663.53    104.76 o 
  -6  -6   2     1807.64     1809.55     28.89 o 
  -5  -6   2       32.59       15.92      4.76 o 
  -4  -6   2    32289.55    33514.18    261.77 o 
  -3  -6   2    12828.57    13322.97    117.46 o 
  -2  -6   2    18081.28    18662.07    159.47 o 
  -1  -6   2    25929.38    25965.16    255.31 o 
   0  -6   2      202.85      194.64      9.48 o 
   1  -6   2     3636.16     3527.04     39.77 o 
   2  -6   2       91.63       95.85      5.24 o 
   3  -6   2      469.05      435.92     11.82 o 
   4  -6   2    13164.37    13024.80    179.64 o 
   5  -6   2      629.59      673.10     47.71 o 
   6  -6   2    18601.57    18130.47    249.65 o 
   7  -6   2     2008.20     1910.43     67.04 o 
   8  -6   2     2215.37     2098.54     99.93 o 
   9  -6   2        3.43       11.37     26.21 o 
  10  -6   2      106.45       90.75     25.11 o 
  11  -6   2     2688.66     2799.91    224.76 o 
  12  -6   2      497.61      501.72     47.78 o 
 -14  -5   2       31.34        5.16     24.73 o 
 -13  -5   2       62.61       31.62     20.06 o 
 -12  -5   2      537.94      487.84     32.12 o 
 -11  -5   2     1950.07     1928.51     52.84 o 
 -10  -5   2    12628.29    12153.98    165.82 o 
  -9  -5   2       38.10       68.57     13.96 o 
  -8  -5   2     9185.18     8936.97    109.76 o 
  -7  -5   2      772.21      693.49     21.10 o 
  -6  -5   2       34.80       54.56      6.76 o 
  -5  -5   2    23164.31    24294.80    194.14 o 
  -4  -5   2      254.78      306.48     17.00 o 
  -3  -5   2    37088.87    37243.52    308.97 o 
  -2  -5   2    17310.33    17434.18    148.59 o 
  -1  -5   2     3528.47     3674.79     43.16 o 
   0  -5   2     1866.32     1997.90     27.49 o 
   1  -5   2       40.97       41.91      4.28 o 
   2  -5   2     8224.89     8445.66     90.39 o 
   3  -5   2     8593.07     8748.41    114.29 o 
   4  -5   2     6319.80     6266.39     71.97 o 
   5  -5   2    17827.26    17565.48    206.19 o 
   6  -5   2      193.34      184.40     15.40 o 
   7  -5   2     7121.37     6850.77    112.34 o 
   8  -5   2      153.84      146.40     17.10 o 
   9  -5   2     1318.32     1302.94    132.64 o 
  10  -5   2     3361.33     3408.09    102.28 o 
  11  -5   2      341.34      361.10     39.93 o 
  12  -5   2     3348.82     3192.97    159.34 o 
 -14  -4   2      119.83       44.80     28.78 o 
 -13  -4   2       46.99        6.61     23.37 o 
 -12  -4   2     3584.39     3403.36    134.91 o 
 -11  -4   2     4502.39     4534.75     95.77 o 
 -10  -4   2     5061.15     4714.30    113.43 o 
  -9  -4   2     4197.31     4190.31     78.61 o 
  -8  -4   2      183.77      196.68     13.63 o 
  -7  -4   2      504.54      579.14     24.66 o 
  -6  -4   2     6607.42     6945.03     75.88 o 
  -5  -4   2    19832.25    20906.48    180.39 o 
  -4  -4   2    26174.12    26047.64    219.13 o 
  -3  -4   2      695.88      696.85     13.95 o 
  -2  -4   2     3125.06     2918.51     35.94 o 
  -1  -4   2      948.55     1008.63     15.95 o 
   0  -4   2      174.20      201.42      7.54 o 
   1  -4   2    13116.20    12710.71    171.81 o 
   2  -4   2      461.04      453.25      9.70 o 
   3  -4   2    57086.36    55372.52    806.42 o 
   4  -4   2    22985.45    23552.08    266.83 o 
   5  -4   2     8948.43     8813.25    110.98 o 
   6  -4   2     2301.52     2390.28     51.00 o 
   7  -4   2      222.13      215.42     16.57 o 
   8  -4   2     2995.57     2893.62     63.06 o 
   9  -4   2      467.70      449.02     26.93 o 
  10  -4   2     2285.66     2282.65     79.95 o 
  11  -4   2     5384.30     5406.08    139.40 o 
  12  -4   2        0.74       21.99     33.33 o 
  13  -4   2      292.06      238.87     58.78 o 
 -13  -3   2     3660.06     3605.87    113.49 o 
 -12  -3   2      573.02      597.64     61.48 o 
 -11  -3   2     3366.73     3410.79     73.99 o 
 -10  -3   2     1468.71     1459.32     40.77 o 
  -9  -3   2       84.39       66.52     13.02 o 
  -8  -3   2     8295.59     8086.22     94.63 o 
  -7  -3   2     1328.61     1262.02     40.03 o 
  -6  -3   2    10704.08     9939.31    102.36 o 
  -5  -3   2     6378.36     5504.60     60.92 o 
  -4  -3   2     4461.93     4502.55     54.84 o 
  -3  -3   2      132.04      168.56      6.64 o 
  -2  -3   2      182.66      177.58      7.22 o 
  -1  -3   2    16578.32    16925.78    229.42 o 
   0  -3   2    14725.94    15431.09    201.12 o 
   1  -3   2      551.92      538.69     12.06 o 
   2  -3   2    29186.81    28252.46    312.47 o 
   3  -3   2     1141.90     1185.15     31.72 o 
   4  -3   2    28089.98    28808.14    322.27 o 
   5  -3   2      231.95      169.91     12.50 o 
   6  -3   2       10.12       17.80      6.47 o 
   7  -3   2     4591.43     4579.21     69.56 o 
   8  -3   2       22.57       24.00     13.90 o 
   9  -3   2    16980.40    16303.17    477.53 o 
  10  -3   2     6891.44     6656.60    118.72 o 
  11  -3   2     1743.30     1630.19     53.71 o 
  12  -3   2      498.98      414.39     62.93 o 
  13  -3   2        3.95      -28.77     33.33 o 
 -13  -2   2      176.04      174.17     37.34 o 
 -12  -2   2     4357.92     4355.33    143.57 o 
 -11  -2   2      547.23      516.15     33.46 o 
 -10  -2   2      546.61      592.68     39.91 o 
  -9  -2   2     2021.15     1987.20     45.90 o 
  -8  -2   2     3066.07     3073.73     44.92 o 
  -7  -2   2    14914.25    14056.33    140.83 o 
  -6  -2   2     1268.28     1225.73     25.20 o 
  -5  -2   2    25123.49    25206.87    233.14 o 
  -4  -2   2     9280.47     9617.20     87.29 o 
  -3  -2   2      129.46      100.89      5.76 o 
  -2  -2   2     4778.16     4899.96     64.23 o 
  -1  -2   2     2479.97     2624.71     80.53 o 
   0  -2   2    58699.08    56040.57   1134.16 o 
   1  -2   2    51753.52    48910.04    629.96 o 
   2  -2   2     6369.81     6171.23     79.42 o 
   3  -2   2    32845.54    32827.00    326.58 o 
   4  -2   2       58.03       59.11      8.00 o 
   5  -2   2      293.62      268.04     14.54 o 
   6  -2   2     3840.04     3629.89     48.45 o 
   7  -2   2     3701.53     3540.72     49.91 o 
   8  -2   2    22349.61    22187.85    263.67 o 
   9  -2   2      196.89      166.37     19.87 o 
  10  -2   2     4633.53     4465.47    104.43 o 
  11  -2   2      592.78      559.58     50.69 o 
  12  -2   2      107.80      117.12     26.14 o 
  13  -2   2     1987.00     2244.41    133.20 o 
 -13  -1   2     2020.22     2263.12     84.92 o 
 -12  -1   2       88.65       81.66     24.55 o 
 -11  -1   2      162.95      134.54     24.62 o 
 -10  -1   2      277.48      213.00     21.36 o 
  -9  -1   2     2790.58     2857.66     49.35 o 
  -8  -1   2    14836.19    14396.67    173.16 o 
  -7  -1   2      712.24      775.92     19.64 o 
  -6  -1   2    25950.03    26124.01    243.53 o 
  -5  -1   2     5766.73     5870.42     64.07 o 
  -4  -1   2    12728.14    13421.64    128.07 o 
  -3  -1   2       44.48       66.16     10.99 o 
  -2  -1   2     1097.12     1173.61     17.59 o 
  -1  -1   2    70501.98    65478.87    630.01 o 
   0  -1   2     7374.71     7879.14    109.60 o 
   1  -1   2    56041.95    50502.70   1069.49 o 
   2  -1   2    23053.04    23001.14    254.47 o 
   3  -1   2     4413.90     4578.31     71.19 o 
   4  -1   2     3187.41     3667.80     44.65 o 
   5  -1   2       26.79       65.72     16.74 o 
   6  -1   2     9626.87     9072.15    103.81 o 
   7  -1   2    12305.27    11926.00    144.67 o 
   8  -1   2     3040.95     3000.63     46.68 o 
   9  -1   2     4275.69     4171.59     69.23 o 
  10  -1   2      196.15      184.89     19.36 o 
  11  -1   2      506.69      489.37     36.67 o 
  12  -1   2       66.41       63.91     23.12 o 
  13  -1   2      544.21      503.42     43.48 o 
 -13   0   2      368.54      359.37     56.22 o 
 -12   0   2        8.67      -15.69     18.46 o 
 -11   0   2       17.20       17.41     18.56 o 
 -10   0   2     1620.37     1631.78     61.78 o 
  -9   0   2     3058.91     3209.08     53.25 o 
  -8   0   2     5969.51     6069.32     80.04 o 
  -7   0   2     8307.06     8511.08    101.44 o 
  -6   0   2     2480.73     2719.51     37.65 o 
  -5   0   2     3598.93     3837.31     45.96 o 
  -4   0   2     1490.46     1439.48     21.92 o 
  -3   0   2     6763.23     6502.00     64.15 o 
  -2   0   2      799.56      745.53     12.11 o 
  -1   0   2       58.66       68.09      9.58 o 
   0   0   2    94973.46    79597.84   1853.26 o 
   1   0   2     1407.52     1509.65     23.12 o 
   2   0   2     7575.43     7869.68     90.55 o 
   3   0   2    74233.50    70690.30   2005.63 o 
   4   0   2       57.06      101.14     14.36 o 
   5   0   2    38294.06    36648.89    364.63 o 
   6   0   2     8558.94     9027.07    101.44 o 
   7   0   2     7483.58     7456.18     91.36 o 
   8   0   2    10059.08    10140.30    117.40 o 
   9   0   2        8.82       17.64      8.33 o 
  10   0   2      656.42      590.29     29.37 o 
  11   0   2      170.02      166.96     25.72 o 
  12   0   2     2547.28     2506.84     83.83 o 
  13   0   2     2921.40     2827.00     92.92 o 
  14   0   2      240.59      206.07     54.50 o 
 -13   1   2        1.75       15.91     36.10 o 
 -12   1   2      476.54      491.01     78.84 o 
 -11   1   2     1882.93     2077.04     73.55 o 
 -10   1   2       12.88        5.60     16.97 o 
  -9   1   2     5807.90     5853.33    104.70 o 
  -8   1   2     2972.71     3013.83     48.88 o 
  -7   1   2     3176.37     3156.91     48.10 o 
  -6   1   2      385.29      347.85     16.04 o 
  -5   1   2      440.87      440.70     13.00 o 
  -4   1   2    14589.20    14998.93    141.95 o 
  -3   1   2     1635.89     1652.59     24.53 o 
  -2   1   2    12200.79    12455.00    125.41 o 
  -1   1   2     8567.47     9090.70    177.71 o 
   0   1   2     1160.08     1158.92     25.93 o 
   1   1   2     2368.47     2641.65     72.06 o 
   2   1   2     2170.94     2480.73     38.94 o 
   3   1   2    13436.12    14147.12    158.64 o 
   4   1   2    83650.61    80768.52   1226.23 o 
   5   1   2     9910.08    10163.90    120.68 o 
   6   1   2    49601.34    49787.29    562.45 o 
   7   1   2      482.65      458.15     15.55 o 
   8   1   2      789.55      821.25     21.70 o 
   9   1   2     1786.79     1814.21     35.36 o 
  10   1   2      205.38      195.40     17.45 o 
  11   1   2     4449.63     4390.79    131.15 o 
  12   1   2      892.36      847.51     74.62 o 
  13   1   2     1558.75     1610.93     69.00 o 
  14   1   2     1067.54      883.66     55.56 o 
 -13   2   2      333.35      408.30     65.70 o 
 -12   2   2      939.75      998.90     86.31 o 
 -11   2   2     1130.48     1329.19     97.10 o 
 -10   2   2    10051.10    10186.23    164.35 o 
  -9   2   2      134.54      175.59     20.24 o 
  -8   2   2     8822.47     8923.40    140.97 o 
  -7   2   2       96.29      128.71     10.55 o 
  -6   2   2      441.15      433.19     18.63 o 
  -5   2   2     8715.41     8398.76     95.61 o 
  -4   2   2       51.55       80.21      6.17 o 
  -3   2   2    37483.91    37565.89    415.64 o 
  -2   2   2     7782.57     8024.62     94.35 o 
  -1   2   2    14013.97    15029.48    201.41 o 
   0   2   2    14670.18    15147.70    201.41 o 
   1   2   2       79.59       66.84      6.01 o 
   2   2   2    27629.23    30198.68    384.84 o 
   3   2   2     2067.34     1982.79     42.65 o 
   4   2   2    17725.87    17919.58    181.72 o 
   5   2   2    12221.73    11563.98    163.85 o 
   6   2   2       10.78       16.91      5.41 o 
   7   2   2        8.02       12.95      5.55 o 
   8   2   2       37.91       49.97      8.13 o 
   9   2   2     3311.73     3146.33     57.07 o 
  10   2   2    10126.98    10064.59    162.71 o 
  11   2   2      579.08      554.06     36.73 o 
  12   2   2     4504.66     4586.33     97.18 o 
  13   2   2      319.98      300.68     36.15 o 
  14   2   2       80.21       88.59     28.14 o 
 -12   3   2     2565.26     2532.24    139.70 o 
 -11   3   2     3222.60     3295.73    155.19 o 
 -10   3   2     1023.08      970.50     96.20 o 
  -9   3   2     1305.80     1320.21     43.48 o 
  -8   3   2        0.61       -9.95      9.95 o 
  -7   3   2     3459.70     3415.66     68.26 o 
  -6   3   2     3711.68     3736.58     59.25 o 
  -5   3   2     3217.58     3041.80     44.65 o 
  -4   3   2    36793.49    36880.94    387.95 o 
  -3   3   2     7180.63     7636.80     84.01 o 
  -2   3   2     5004.47     5057.18     62.28 o 
  -1   3   2     1118.52     1170.20     20.83 o 
   0   3   2       69.62       99.11     17.23 o 
   1   3   2    24455.73    26347.83    592.19 o 
   2   3   2       12.63        2.19      3.31 o 
   3   3   2    46368.84    48632.09    609.40 o 
   4   3   2    14466.90    14639.35    169.44 o 
   5   3   2     2919.10     2829.73     37.20 o 
   6   3   2     1644.43     1754.78     28.11 o 
   7   3   2        2.79        0.77      4.73 o 
   8   3   2     1665.93     1584.33     35.70 o 
   9   3   2     3456.33     3388.40     65.60 o 
  10   3   2     6314.07     6277.37     96.89 o 
  11   3   2     6760.14     6686.60    104.47 o 
  12   3   2        9.03        9.94     15.28 o 
  13   3   2      188.32      163.12     30.31 o 
  14   3   2       19.58       19.01     25.70 o 
 -12   4   2      139.57      204.01     51.45 o 
 -11   4   2     2111.35     2176.51     92.88 o 
 -10   4   2      292.00      343.42     36.57 o 
  -9   4   2       52.77       57.93     21.17 o 
  -8   4   2     1719.23     1640.91     81.60 o 
  -7   4   2       12.60      -11.25     12.99 o 
  -6   4   2     6554.91     6680.17    107.43 o 
  -5   4   2     9336.58     9439.99    119.66 o 
  -4   4   2     6945.39     7344.62    106.38 o 
  -3   4   2    23477.23    24375.69    388.59 o 
  -2   4   2      277.50      300.40     10.08 o 
  -1   4   2     1116.85     1321.66     31.12 o 
   0   4   2    14310.68    15060.14    201.50 o 
   1   4   2    12004.84    12714.31    171.36 o 
   2   4   2    59752.31    61886.56    771.03 o 
   3   4   2      288.03      310.39      9.19 o 
   4   4   2     2027.26     2026.80     29.59 o 
   5   4   2      594.21      621.71     19.96 o 
   6   4   2     1322.93     1319.94     34.47 o 
   7   4   2    14393.82    14106.87    152.34 o 
   8   4   2     1130.91     1170.92     31.22 o 
   9   4   2     7996.33     8031.48    143.28 o 
  10   4   2     9995.29     9717.52    135.39 o 
  11   4   2      186.01      170.66     19.31 o 
  12   4   2      167.49      179.87     36.91 o 
  13   4   2        0.62      -17.17     18.52 o 
  14   4   2     1829.55     1830.30     80.08 o 
 -12   5   2     1776.02     1854.37    122.27 o 
 -11   5   2       39.96       31.61     24.54 o 
 -10   5   2        4.03       -7.96     25.73 o 
  -9   5   2      671.38      662.92     44.95 o 
  -8   5   2       47.55       23.63     19.28 o 
  -7   5   2     8452.34     8601.16    189.21 o 
  -6   5   2     1166.09     1179.80     34.83 o 
  -5   5   2     6799.50     6779.48    105.75 o 
  -4   5   2      682.79      653.08     37.33 o 
  -3   5   2        0.35        9.05      4.77 o 
  -2   5   2     1331.47     1115.59     23.41 o 
  -1   5   2      230.15      282.96      6.72 o 
   0   5   2    16262.13    16806.97    174.26 o 
   1   5   2    19864.52    20455.06    191.03 o 
   2   5   2     3107.67     3135.29     37.09 o 
   3   5   2     5425.71     5430.25     62.16 o 
   4   5   2      319.57      295.85     14.22 o 
   5   5   2     1862.88     1642.97     27.83 o 
   6   5   2    11729.73    11823.09    146.08 o 
   7   5   2     4659.80     4583.55     69.67 o 
   8   5   2    13447.17    13508.37    193.87 o 
   9   5   2       35.18       13.81     16.27 o 
  10   5   2     4421.13     4273.75     92.53 o 
  11   5   2       47.65       44.02     13.17 o 
  12   5   2      297.71      288.32     39.11 o 
  13   5   2     3342.65     3315.66     81.70 o 
  14   5   2       23.89       25.55     25.26 o 
 -11   6   2       92.29       91.87     30.28 o 
 -10   6   2      287.88      295.46     38.06 o 
  -9   6   2     2495.21     2332.29     84.08 o 
  -8   6   2     6598.25     6557.76    173.93 o 
  -7   6   2      663.51      681.55     42.23 o 
  -6   6   2     5385.01     5331.79    130.64 o 
  -5   6   2      678.77      678.64     48.27 o 
  -4   6   2      126.54      133.32     14.02 o 
  -3   6   2     2304.27     2145.52    102.24 o 
  -2   6   2     5502.91     5781.69     83.78 o 
  -1   6   2    33149.75    32859.54    433.45 o 
   0   6   2     5478.71     5794.80    113.61 o 
   1   6   2     3436.02     3408.15     38.40 o 
   2   6   2      220.45      262.38     10.70 o 
   3   6   2      157.43      163.60     10.15 o 
   4   6   2    14505.29    14613.95    138.24 o 
   5   6   2     2497.64     2471.59     37.11 o 
   6   6   2    23932.88    23963.51    298.96 o 
   7   6   2    15168.34    15342.39    187.75 o 
   8   6   2     1483.83     1410.18     46.60 o 
   9   6   2     1015.76     1050.26     41.25 o 
  10   6   2      258.27      236.54     18.27 o 
  11   6   2     1802.76     1681.33     44.75 o 
  12   6   2     4205.39     4156.59     79.64 o 
  13   6   2      951.91      957.75     45.00 o 
  14   6   2     5074.73     5148.83    126.26 o 
 -11   7   2       14.34       18.94     26.46 o 
 -10   7   2     1873.89     1956.26     81.72 o 
  -9   7   2     1170.82     1191.49     99.79 o 
  -8   7   2     3664.23     3626.02    213.35 o 
  -7   7   2     3748.77     4127.92    110.90 o 
  -6   7   2        1.87       -8.31     13.22 o 
  -5   7   2       42.83       69.20     17.68 o 
  -4   7   2      548.05      524.05     31.93 o 
  -3   7   2    13377.98    12871.19    231.87 o 
  -2   7   2    35778.01    37105.81    601.31 o 
  -1   7   2     4286.69     4476.78     76.31 o 
   0   7   2    31710.21    32949.25    394.05 o 
   1   7   2      154.01      233.90      9.02 o 
   2   7   2    12780.52    13742.86    142.08 o 
   3   7   2    47600.81    51149.28    459.14 o 
   4   7   2     4681.82     5007.41     52.99 o 
   5   7   2    23093.36    22981.75    213.92 o 
   6   7   2     1619.39     1574.60     29.92 o 
   7   7   2     8274.84     8257.58    111.44 o 
   8   7   2      968.88      979.73     28.71 o 
   9   7   2      151.96      159.65     15.33 o 
  10   7   2     3383.26     3304.07     63.95 o 
  11   7   2      506.92      450.13     25.30 o 
  12   7   2     6303.96     6275.25    120.19 o 
  13   7   2     5274.18     5116.35    108.37 o 
  14   7   2      504.34      535.52     37.33 o 
 -10   8   2        0.04      -22.76     22.76 o 
  -9   8   2     3040.15     3258.81    106.14 o 
  -8   8   2      872.33      917.08     53.08 o 
  -7   8   2      191.51      199.75     42.46 o 
  -6   8   2      402.41      395.42     33.53 o 
  -5   8   2       93.61      113.42     20.89 o 
  -4   8   2    20570.79    20164.32    427.46 o 
  -3   8   2     8397.81     8723.44    170.12 o 
  -2   8   2    14970.52    15183.23    392.19 o 
  -1   8   2    13291.29    13530.07    194.47 o 
   0   8   2        5.75        8.16      3.66 o 
   1   8   2     3280.37     3351.63     44.54 o 
   2   8   2     7896.33     8412.70     91.91 o 
   3   8   2     3446.30     3227.79     41.77 o 
   4   8   2    24535.44    24898.34    211.59 o 
   5   8   2      496.48      456.90     13.65 o 
   6   8   2    17703.78    17628.21    235.08 o 
   7   8   2      541.04      538.45     18.72 o 
   8   8   2      705.08      705.31     25.30 o 
   9   8   2     8068.76     7785.89    113.16 o 
  10   8   2      941.74      901.77     43.32 o 
  11   8   2    10853.67    11056.45    156.62 o 
  12   8   2     1409.89     1313.17     49.26 o 
  13   8   2     1913.18     1723.79     63.35 o 
  14   8   2      872.10      820.83     44.42 o 
 -10   9   2     1875.89     2074.54     89.40 o 
  -9   9   2       16.65       11.33     26.63 o 
  -8   9   2      240.76      214.48     34.18 o 
  -7   9   2      343.74      291.56     39.42 o 
  -6   9   2      851.39      818.88     46.65 o 
  -5   9   2     7346.10     7008.59    155.01 o 
  -4   9   2      252.27      270.88     40.39 o 
  -3   9   2    16933.33    17164.87    304.67 o 
  -2   9   2     4598.25     4523.98    102.09 o 
  -1   9   2      670.23      718.01     26.11 o 
   0   9   2     1751.45     1750.95     23.17 o 
   1   9   2        2.64       15.28      4.85 o 
   2   9   2    40549.98    42043.89    381.03 o 
   3   9   2    11301.32    11338.74    163.83 o 
   4   9   2    10277.92    10526.45     96.48 o 
   5   9   2     3178.32     3035.94     80.90 o 
   6   9   2      291.18      325.35     12.75 o 
   7   9   2      835.37      823.62     22.80 o 
   8   9   2     1012.19     1057.50     31.34 o 
   9   9   2     6081.69     5878.35     92.81 o 
  10   9   2    11518.64    11464.34    158.13 o 
  11   9   2      623.24      564.75     28.80 o 
  12   9   2     2523.33     2520.44     68.54 o 
  13   9   2       56.57       30.35     18.43 o 
  14   9   2       38.36       27.31     24.80 o 
  -9  10   2       55.09       89.75     30.85 o 
  -8  10   2        3.25      -10.77     20.03 o 
  -7  10   2     1975.34     1963.31     77.11 o 
  -6  10   2     1721.54     1772.49     70.60 o 
  -5  10   2     1705.50     1641.80     64.70 o 
  -4  10   2     6340.95     6107.45    139.01 o 
  -3  10   2      120.77      138.40     21.16 o 
  -2  10   2      272.44      214.17     21.78 o 
  -1  10   2     1480.59     1357.78     40.79 o 
   0  10   2      956.63      872.49     30.38 o 
   1  10   2    16539.31    16981.81    167.38 o 
   2  10   2      227.06      241.60     12.91 o 
   3  10   2    14531.73    14828.82    144.07 o 
   4  10   2      190.79      163.17      8.38 o 
   5  10   2     1994.71     2090.35     31.76 o 
   6  10   2     2763.95     2831.89     40.32 o 
   7  10   2        4.49       13.58      7.76 o 
   8  10   2     4641.70     4500.07     73.51 o 
   9  10   2     5256.06     5136.11     85.26 o 
  10  10   2     6887.58     6627.82    105.31 o 
  11  10   2     7587.62     7364.94    132.60 o 
  12  10   2      145.09      129.07     21.51 o 
  13  10   2      484.46      431.42     32.57 o 
  14  10   2      697.00      700.80     57.14 o 
  -9  11   2       46.30       46.12     28.21 o 
  -8  11   2     1924.32     2073.33     86.44 o 
  -7  11   2      446.84      579.70     47.83 o 
  -6  11   2     4807.77     4676.23    126.28 o 
  -5  11   2     5453.44     5174.60    178.77 o 
  -4  11   2      103.67      115.20     22.68 o 
  -3  11   2     1163.19     1069.35     78.63 o 
  -2  11   2       28.51       33.66     15.78 o 
  -1  11   2    10857.20    10487.53    170.21 o 
   0  11   2    14599.44    14267.45    181.40 o 
   1  11   2     3077.36     3090.40     54.79 o 
   2  11   2    28506.91    29543.27    307.63 o 
   3  11   2       41.18       47.84      8.20 o 
   4  11   2      201.50      205.41     12.39 o 
   5  11   2     2120.77     2151.90     33.03 o 
   6  11   2     3322.27     3400.97     46.54 o 
   7  11   2    17863.46    17931.59    197.49 o 
   8  11   2      254.61      289.03     29.08 o 
   9  11   2    13781.19    13913.45    163.49 o 
  10  11   2     3479.27     3409.38     68.25 o 
  11  11   2       33.01       21.23     16.22 o 
  12  11   2      742.65      711.49     37.86 o 
  13  11   2       60.33       61.37     21.27 o 
  14  11   2     3513.70     3581.94    124.46 o 
  -8  12   2      273.55      261.34     39.68 o 
  -7  12   2     5512.94     5529.26    148.74 o 
  -6  12   2     1736.87     1561.77     69.63 o 
  -5  12   2     2668.64     2531.19    115.28 o 
  -4  12   2      526.40      528.10     38.39 o 
  -3  12   2      100.60       63.64     34.58 o 
  -2  12   2     4950.14     4964.55    118.27 o 
  -1  12   2      276.77      258.42     18.15 o 
   0  12   2    13207.77    12967.67    195.43 o 
   1  12   2    12958.25    12689.99    165.20 o 
   2  12   2     1984.17     1943.13     40.36 o 
   3  12   2      503.14      504.78     17.80 o 
   4  12   2       27.67       16.99      9.65 o 
   5  12   2     4310.76     4424.45     62.27 o 
   6  12   2    14295.70    14383.27    162.39 o 
   7  12   2     4256.12     4309.19     65.07 o 
   8  12   2     8260.47     8286.92    107.03 o 
   9  12   2       67.39       74.01     12.98 o 
  10  12   2      732.54      667.13     38.82 o 
  11  12   2      296.30      253.76     25.78 o 
  12  12   2      932.11      882.44    114.80 o 
  13  12   2     5590.15     5553.19    149.19 o 
  14  12   2       88.68      100.89     26.06 o 
  -7  13   2      312.27      303.45     41.02 o 
  -6  13   2      817.49      662.16     49.28 o 
  -5  13   2        7.71      -17.13     17.13 o 
  -4  13   2       41.50       70.17     29.81 o 
  -3  13   2     2219.95     2127.78     74.17 o 
  -2  13   2      614.16      595.06     39.27 o 
  -1  13   2    26440.34    25891.54    315.94 o 
   0  13   2      276.21      270.24     19.11 o 
   1  13   2     6352.30     6381.32     97.28 o 
   2  13   2       20.10       39.16     10.42 o 
   3  13   2      483.99      466.94     20.48 o 
   4  13   2     4891.99     4978.78     80.37 o 
   5  13   2      553.88      548.53     23.96 o 
   6  13   2    14769.22    14736.04    167.40 o 
   7  13   2     8622.38     8636.93    109.82 o 
   8  13   2     1619.16     1606.00     39.11 o 
   9  13   2      508.34      493.57     22.84 o 
  10  13   2      389.95      366.34     29.07 o 
  11  13   2      966.63     1006.91     43.89 o 
  12  13   2     4360.06     4173.89     99.56 o 
  13  13   2      449.31      530.37     37.42 o 
  14  13   2     3113.66     2995.45    166.25 o 
  -7  14   2     1243.32     1263.71     70.91 o 
  -6  14   2        9.03      -14.04     20.36 o 
  -5  14   2     2633.22     2560.59     92.37 o 
  -4  14   2     1184.24     1197.16     59.61 o 
  -3  14   2     4493.53     4194.04     93.00 o 
  -2  14   2     7785.30     7481.59    135.44 o 
  -1  14   2      236.80      237.26     19.82 o 
   0  14   2     2159.57     2192.26     50.41 o 
   1  14   2      713.76      699.56     27.76 o 
   2  14   2     1675.03     1559.75     51.78 o 
   3  14   2     3264.65     3207.24     72.78 o 
   4  14   2      143.49      117.65     22.71 o 
   5  14   2    11746.68    11449.12    197.25 o 
   6  14   2     7057.13     7087.50    110.14 o 
   7  14   2     6934.98     6889.03    109.28 o 
   8  14   2       78.56       63.02     12.77 o 
   9  14   2        8.90       10.36     11.28 o 
  10  14   2     3353.67     3222.81     88.70 o 
  11  14   2      197.54      216.75     25.62 o 
  12  14   2     6129.96     6079.47    123.40 o 
  13  14   2     2400.01     2363.62     72.82 o 
  -6  15   2      815.64      750.12     55.64 o 
  -5  15   2        2.81       13.90     29.25 o 
  -4  15   2     4787.05     4491.71    102.61 o 
  -3  15   2     2499.87     2477.36     69.81 o 
  -2  15   2     2590.90     2340.69     65.55 o 
  -1  15   2     2518.98     2369.72     55.90 o 
   0  15   2      318.97      280.47     22.54 o 
   1  15   2     1372.07     1339.98     72.95 o 
   2  15   2     1353.47     1361.04     39.20 o 
   3  15   2    10081.91    10040.20    167.53 o 
   4  15   2    10854.65    10725.92    234.58 o 
   5  15   2      256.25      238.98     22.84 o 
   6  15   2      741.04      933.51     34.08 o 
   7  15   2      150.90      144.55     18.20 o 
   8  15   2     1505.02     1514.96     51.69 o 
   9  15   2     3247.34     3361.38     79.23 o 
  10  15   2      532.43      541.91     30.15 o 
  11  15   2     7931.00     7938.82    145.37 o 
  12  15   2      333.99      314.99     31.28 o 
  13  15   2      886.73      837.03     46.12 o 
  -5  16   2     3801.54     3686.20    150.13 o 
  -4  16   2       21.25       45.04     20.46 o 
  -3  16   2     3892.70     3955.76     94.69 o 
  -2  16   2      440.64      416.10     30.95 o 
  -1  16   2        0.88      -11.30     11.30 o 
   0  16   2      942.01      953.90     35.85 o 
   1  16   2       64.86       49.27     14.19 o 
   2  16   2     9177.53     9111.16    158.83 o 
   3  16   2     3929.15     3921.71     90.95 o 
   4  16   2     1937.69     2017.99     74.85 o 
   5  16   2      804.58      917.84     74.90 o 
   6  16   2       41.96       40.18     16.57 o 
   7  16   2      571.19      550.13     43.83 o 
   8  16   2     1744.17     1737.52     50.65 o 
   9  16   2     4569.92     4507.44    101.10 o 
  10  16   2     4496.35     4559.30    104.06 o 
  11  16   2       80.49       70.44     18.33 o 
  12  16   2      883.75      908.35     66.06 o 
  -4  17   2     2649.60     2648.24     86.89 o 
  -3  17   2        1.45       -3.96     18.50 o 
  -2  17   2       22.99        7.74     17.35 o 
  -1  17   2      233.50      210.15     26.09 o 
   0  17   2     1986.92     2055.74     54.27 o 
   1  17   2     6529.15     6447.34    117.25 o 
   2  17   2       33.48       85.13     18.98 o 
   3  17   2     9889.62     9579.31    167.89 o 
   4  17   2     1752.03     1720.34     67.22 o 
   5  17   2        5.25        1.40     17.56 o 
   6  17   2      934.82     1005.97     43.79 o 
   7  17   2      102.03      100.17     21.35 o 
   8  17   2     8878.08     8962.32    162.01 o 
   9  17   2     2312.82     2228.58     68.27 o 
  10  17   2     2212.03     2395.84     73.11 o 
  11  17   2      891.03      889.48     47.56 o 
  12  17   2        1.82        2.87     25.49 o 
  -3  18   2       20.10        8.11     19.21 o 
  -2  18   2       55.87       35.56     21.01 o 
  -1  18   2     3225.20     3110.04    121.13 o 
   0  18   2     3198.60     3116.68     70.82 o 
   1  18   2     1293.12     1219.52     50.69 o 
   2  18   2     3667.44     3569.51     88.22 o 
   3  18   2       87.47       94.70     20.20 o 
   4  18   2       46.09       35.92     18.12 o 
   5  18   2      557.18      561.80     35.56 o 
   6  18   2     1272.62     1346.05     93.64 o 
   7  18   2     7159.93     7259.53    140.33 o 
   8  18   2      172.65      176.61     27.04 o 
   9  18   2     3989.96     4152.17    100.30 o 
  10  18   2      506.71      471.42     36.94 o 
  11  18   2        5.36      -13.26     18.99 o 
  -1  19   2      227.09      272.41     31.68 o 
   0  19   2     3940.77     3703.97    180.10 o 
   1  19   2     2377.96     2378.31     73.56 o 
   2  19   2       28.33       -0.07     16.63 o 
   3  19   2        4.96       18.21     23.33 o 
   4  19   2       95.10       79.99     21.25 o 
   5  19   2     4346.54     4331.56    103.00 o 
   6  19   2     4730.12     4897.74    136.66 o 
   7  19   2     1016.49      997.01     59.07 o 
   8  19   2     2549.61     2603.49     77.20 o 
   9  19   2       38.05       33.54     26.00 o 
  10  19   2      111.23       77.04     25.00 o 
   1  20   2      139.16       98.31     23.77 o 
   2  20   2      552.87      619.60     41.39 o 
   3  20   2      595.40      680.23     42.90 o 
   4  20   2     5975.11     6069.09    137.70 o 
   5  20   2      631.10      631.26     42.05 o 
   6  20   2     4444.88     4376.70    126.94 o 
   7  20   2     1847.75     1975.19     84.84 o 
   8  20   2       61.15       19.09     25.72 o 
   9  20   2      535.86      510.38     72.61 o 
   4  21   2      405.14      412.58     37.29 o 
   5  21   2     4148.03     3964.26    103.06 o 
   6  21   2      350.50      335.35     35.26 o 
  -6 -20   3       23.71       38.84     21.50 o 
  -5 -20   3       96.73       92.53     26.06 o 
  -4 -20   3       17.09       12.35     19.76 o 
  -3 -20   3     1729.01     1750.86    105.31 o 
  -2 -20   3     4213.79     4524.14    183.03 o 
  -1 -20   3      689.21      850.50     54.58 o 
  -8 -19   3      676.02      687.47     53.75 o 
  -7 -19   3      965.66      948.91     58.95 o 
  -6 -19   3       22.03        8.39     25.18 o 
  -5 -19   3       54.40       69.25     22.42 o 
  -4 -19   3     3174.82     3040.01    129.16 o 
  -3 -19   3     1074.63     1089.59     64.47 o 
  -2 -19   3     2874.24     2900.85     81.85 o 
  -1 -19   3     3925.44     3994.07    154.46 o 
   0 -19   3      158.12      123.14     25.02 o 
   1 -19   3      332.78      264.50     31.66 o 
  -9 -18   3       16.88       24.94     27.32 o 
  -8 -18   3     2083.61     2261.35     89.40 o 
  -7 -18   3       38.20       21.85     20.17 o 
  -6 -18   3      373.25      432.66     42.05 o 
  -5 -18   3     5059.43     5097.32    111.97 o 
  -4 -18   3       16.88       43.69     19.54 o 
  -3 -18   3     8825.15     8925.38    164.24 o 
  -2 -18   3     1171.05     1213.22     53.51 o 
  -1 -18   3     1077.17     1028.57     47.62 o 
   0 -18   3      320.69      268.54     25.00 o 
   1 -18   3        1.37        7.73     18.63 o 
   2 -18   3     1459.54     1401.65     69.73 o 
   3 -18   3      549.65      532.01     39.81 o 
 -10 -17   3     1064.05     1098.15    123.65 o 
  -9 -17   3      812.13      817.89     56.23 o 
  -8 -17   3       44.62       41.25     24.12 o 
  -7 -17   3     1326.37     1233.01     50.29 o 
  -6 -17   3     1827.01     1834.53     59.60 o 
  -5 -17   3     1766.18     1743.00    191.01 o 
  -4 -17   3     8160.73     8331.00    180.76 o 
  -3 -17   3        9.48       18.64     16.66 o 
  -2 -17   3     2934.94     3055.92     79.18 o 
  -1 -17   3       46.32       45.27     14.77 o 
   0 -17   3       80.86       67.23     16.02 o 
   1 -17   3     3542.85     3493.81    126.77 o 
   2 -17   3       37.83       83.14     21.45 o 
   3 -17   3     5811.21     5745.61    276.35 o 
   4 -17   3     1089.96     1096.13     64.25 o 
 -11 -16   3     2713.29     2827.43     81.31 o 
 -10 -16   3      355.46      370.08     52.20 o 
  -9 -16   3        1.72      -15.99     15.99 o 
  -8 -16   3     1163.95     1140.12     61.46 o 
  -7 -16   3       17.04       13.63     14.30 o 
  -6 -16   3     4867.07     4943.47     90.87 o 
  -5 -16   3     3722.49     3818.11     86.78 o 
  -4 -16   3     2437.85     2471.98     67.25 o 
  -3 -16   3     5697.73     5557.96    179.46 o 
  -2 -16   3        3.76       -3.45     13.51 o 
  -1 -16   3      102.69      141.68     18.36 o 
   0 -16   3     1386.76     1321.33     42.02 o 
   1 -16   3     2744.33     2807.78     92.78 o 
   2 -16   3     8654.47     8321.96    185.89 o 
   3 -16   3       27.29       35.49     22.86 o 
   4 -16   3     3395.74     3568.58    130.91 o 
   5 -16   3      104.85       81.61     29.72 o 
 -11 -15   3       26.77        0.10     16.18 o 
 -10 -15   3       15.30       10.64     15.08 o 
  -9 -15   3      643.41      590.28     29.88 o 
  -8 -15   3      786.26      809.30     39.45 o 
  -7 -15   3     8732.39     8894.59    118.60 o 
  -6 -15   3      764.43      787.36     33.22 o 
  -5 -15   3     4034.22     4180.38     78.48 o 
  -4 -15   3     3651.35     3400.96     96.82 o 
  -3 -15   3      917.10      846.05     38.44 o 
  -2 -15   3     2327.15     2303.41     57.38 o 
  -1 -15   3      202.69      196.72     18.82 o 
   0 -15   3     8322.81     8151.07    124.79 o 
   1 -15   3     3292.05     3226.01     67.90 o 
   2 -15   3     2021.32     2072.40     75.36 o 
   3 -15   3     3813.59     3704.95    108.35 o 
   4 -15   3      189.21      163.02     31.24 o 
   5 -15   3      228.22      197.04     33.86 o 
   6 -15   3      832.33      801.01     58.09 o 
 -12 -14   3      140.81       96.67     21.33 o 
 -11 -14   3        1.88      -11.11     14.90 o 
 -10 -14   3      115.95      107.29     18.87 o 
  -9 -14   3     1695.24     1677.74     64.46 o 
  -8 -14   3     3403.59     3362.86     56.74 o 
  -7 -14   3      743.13      780.94     25.28 o 
  -6 -14   3     4487.89     4523.14     71.22 o 
  -5 -14   3      560.73      604.09     23.38 o 
  -4 -14   3      116.15      113.64     15.46 o 
  -3 -14   3     3527.16     3393.18     76.23 o 
  -2 -14   3     1064.63     1045.57     39.01 o 
  -1 -14   3    15603.38    15694.26    204.31 o 
   0 -14   3      860.33      918.84     33.08 o 
   1 -14   3    12649.88    11928.29    190.82 o 
   2 -14   3     1379.64     1435.82     60.19 o 
   3 -14   3        1.59       -7.87     18.09 o 
   4 -14   3     1889.69     1781.15     71.65 o 
   5 -14   3       56.84       33.94     23.17 o 
   6 -14   3     4611.93     4454.31    130.02 o 
   7 -14   3     3361.42     3459.38    116.92 o 
 -12 -13   3        0.79      -15.82     15.82 o 
 -11 -13   3       39.25       40.30     16.90 o 
 -10 -13   3     1947.81     1978.90     52.32 o 
  -9 -13   3      727.29      763.21     37.45 o 
  -8 -13   3     2760.82     2762.62     53.42 o 
  -7 -13   3     6512.32     6728.08     84.57 o 
  -6 -13   3      618.22      568.90     17.96 o 
  -5 -13   3     1045.42     1004.15     23.67 o 
  -4 -13   3     2784.35     2728.26     43.12 o 
  -3 -13   3     4566.44     4610.31     75.42 o 
  -2 -13   3    12506.25    12518.20    165.17 o 
  -1 -13   3     1956.94     1866.12     59.45 o 
   0 -13   3     9634.55     9893.18    159.67 o 
   1 -13   3      128.07      111.01     17.10 o 
   2 -13   3       35.52       26.32     36.31 o 
   3 -13   3     5404.20     5318.64    165.49 o 
   4 -13   3      876.17      924.89     50.56 o 
   5 -13   3     9083.84     9210.72    202.42 o 
   6 -13   3      342.01      325.64     37.96 o 
   7 -13   3     2301.30     2276.80     89.65 o 
   8 -13   3      178.37      113.05     32.94 o 
 -13 -12   3      106.97       63.37     24.04 o 
 -12 -12   3      276.51      257.93     26.45 o 
 -11 -12   3     3970.93     4042.57     83.01 o 
 -10 -12   3        6.57       22.89     14.61 o 
  -9 -12   3     5699.65     5695.05     86.01 o 
  -8 -12   3     2959.23     2942.30     66.60 o 
  -7 -12   3     1667.41     1618.02     33.89 o 
  -6 -12   3      166.85      155.95     11.67 o 
  -5 -12   3      431.73      425.06     15.57 o 
  -4 -12   3    10674.97    11020.48    107.33 o 
  -3 -12   3     4272.76     4312.98     51.20 o 
  -2 -12   3    11599.36    11858.15    126.40 o 
  -1 -12   3     8207.81     8468.56    118.90 o 
   0 -12   3       28.20       37.59     11.64 o 
   1 -12   3       75.00       75.55     14.21 o 
   2 -12   3      172.14      156.07     22.64 o 
   3 -12   3     8536.44     8352.53    235.13 o 
   4 -12   3     6159.47     6012.66    414.18 o 
   5 -12   3      386.55      400.76     53.46 o 
   6 -12   3     5697.14     5518.28    142.37 o 
   7 -12   3      132.51      129.16     31.09 o 
   8 -12   3      181.24      230.82     38.09 o 
   9 -12   3      880.71      952.78    161.14 o 
 -13 -11   3     1276.96     1419.10     58.09 o 
 -12 -11   3     2484.16     2549.19     63.66 o 
 -11 -11   3     2976.29     2916.87     65.89 o 
 -10 -11   3     5675.62     5552.36     94.57 o 
  -9 -11   3       98.92       72.32     13.93 o 
  -8 -11   3      492.09      442.77     21.53 o 
  -7 -11   3       22.83       28.99      9.21 o 
  -6 -11   3     4074.78     4074.15     52.10 o 
  -5 -11   3    16495.42    16341.00    150.60 o 
  -4 -11   3        4.02       44.29     14.45 o 
  -3 -11   3     8301.07     8361.77     83.69 o 
  -2 -11   3     2502.74     2566.98     34.46 o 
  -1 -11   3      136.49      121.27      8.29 o 
   0 -11   3     1057.10     1044.63     33.74 o 
   1 -11   3      768.75      776.09     30.75 o 
   2 -11   3     7225.93     7096.65    121.93 o 
   3 -11   3     4518.00     4447.21    108.77 o 
   4 -11   3     8942.19     8626.48    180.71 o 
   5 -11   3     8361.96     7763.81    171.19 o 
   6 -11   3        3.87        5.02     19.01 o 
   7 -11   3        4.52      -13.50     18.06 o 
   8 -11   3       59.95       46.73     25.56 o 
   9 -11   3     1597.04     1721.38     79.49 o 
 -13 -10   3       18.42       25.00     20.67 o 
 -12 -10   3     2674.67     2782.76     65.50 o 
 -11 -10   3     1598.25     1609.30     47.86 o 
 -10 -10   3     2047.62     1933.51     49.89 o 
  -9 -10   3       17.29       26.60     12.14 o 
  -8 -10   3      173.42      162.97     15.41 o 
  -7 -10   3     2854.47     2833.41     44.59 o 
  -6 -10   3     1940.42     1913.15     31.92 o 
  -5 -10   3     1807.28     1819.20     29.51 o 
  -4 -10   3     9007.47     9054.17     84.18 o 
  -3 -10   3      154.10      152.15      8.74 o 
  -2 -10   3      465.28      459.49     14.31 o 
  -1 -10   3     1950.04     2076.43     27.18 o 
   0 -10   3     4084.32     4222.00     50.31 o 
   1 -10   3    10974.64    10699.22    163.13 o 
   2 -10   3       39.30       40.94     11.52 o 
   3 -10   3    19431.70    18950.14    333.58 o 
   4 -10   3     1503.73     1404.14     55.24 o 
   5 -10   3      737.55      711.52     42.21 o 
   6 -10   3       53.82       27.71     19.55 o 
   7 -10   3        3.42       -5.76     18.32 o 
   8 -10   3     3293.34     3306.21    105.09 o 
   9 -10   3     1128.37     1259.31     69.33 o 
  10 -10   3     1226.48     1145.14     68.05 o 
 -13  -9   3     2460.32     2448.67     73.53 o 
 -12  -9   3        4.68       19.47     18.20 o 
 -11  -9   3     1468.56     1380.36     43.23 o 
 -10  -9   3       35.91       18.24     12.44 o 
  -9  -9   3      354.87      331.31     19.92 o 
  -8  -9   3     1721.10     1687.52     41.63 o 
  -7  -9   3      338.35      340.44     15.40 o 
  -6  -9   3     9892.21     9949.69     98.83 o 
  -5  -9   3     7343.97     7348.01     75.90 o 
  -4  -9   3     1633.09     1600.16     25.09 o 
  -3  -9   3       40.94       68.47      6.62 o 
  -2  -9   3        1.87       -4.36      4.43 o 
  -1  -9   3    33507.01    34867.44    293.76 o 
   0  -9   3    16653.25    17381.00    167.05 o 
   1  -9   3    12145.24    12256.79    134.00 o 
   2  -9   3     7160.12     7032.00    123.69 o 
   3  -9   3       53.96       87.00     37.62 o 
   4  -9   3       20.42       48.94     36.03 o 
   5  -9   3        1.59        2.46     14.47 o 
   6  -9   3     2073.19     2052.06     88.24 o 
   7  -9   3     8672.89     8502.45    186.14 o 
   8  -9   3        3.94        6.29     20.13 o 
   9  -9   3     6666.27     6874.39    170.39 o 
  10  -9   3      779.68      811.67     56.53 o 
 -13  -8   3      162.44      162.75     26.68 o 
 -12  -8   3      580.69      586.56     36.51 o 
 -11  -8   3        1.78      -12.84     12.84 o 
 -10  -8   3      755.12      674.91     27.20 o 
  -9  -8   3     4640.45     4495.29     70.67 o 
  -8  -8   3     2500.71     2354.43     45.24 o 
  -7  -8   3    16729.75    16836.40    213.74 o 
  -6  -8   3      233.32      257.09     11.82 o 
  -5  -8   3     5400.13     5096.12     56.41 o 
  -4  -8   3        4.54       25.16      6.66 o 
  -3  -8   3     6800.66     7508.20     73.47 o 
  -2  -8   3     8611.40     8713.22     82.39 o 
  -1  -8   3       18.01       53.65     12.68 o 
   0  -8   3    13418.05    13223.28    129.14 o 
   1  -8   3    16658.03    16763.63    160.08 o 
   2  -8   3     2764.65     2738.90     44.47 o 
   3  -8   3     2183.83     2254.93     92.88 o 
   4  -8   3        0.86       -9.57      9.57 o 
   5  -8   3    14952.18    14486.78    267.07 o 
   6  -8   3     5194.14     4985.54    131.33 o 
   7  -8   3     5602.86     5187.96    154.84 o 
   8  -8   3     9240.87     8708.54    191.26 o 
   9  -8   3      124.62      105.62     27.53 o 
  10  -8   3      247.75      240.69     36.72 o 
  11  -8   3       70.78       95.44     30.36 o 
 -13  -7   3      536.31      470.38     35.67 o 
 -12  -7   3       91.99       26.36     18.50 o 
 -11  -7   3     1278.03     1139.87     39.48 o 
 -10  -7   3      800.90      803.24     29.13 o 
  -9  -7   3     6933.40     6779.80     93.30 o 
  -8  -7   3     7989.76     7941.04    129.80 o 
  -7  -7   3     1820.06     1842.10     37.09 o 
  -6  -7   3     7048.33     6846.33     71.75 o 
  -5  -7   3        3.02        0.30      4.46 o 
  -4  -7   3     3101.01     3157.57     37.14 o 
  -3  -7   3    13905.03    14657.21    123.00 o 
  -2  -7   3     1916.10     1878.63     24.94 o 
  -1  -7   3    35305.08    34888.82    341.88 o 
   0  -7   3      919.41      881.86     16.70 o 
   2  -7   3       12.72       17.19      4.20 o 
   3  -7   3     1468.38     1640.92     29.05 o 
   4  -7   3     3829.96     3819.74    126.41 o 
   5  -7   3     1646.55     1726.15     42.23 o 
   6  -7   3    10593.25     9942.80    197.23 o 
   7  -7   3     9441.84     9026.78    187.98 o 
   8  -7   3     1854.79     1836.73     70.14 o 
   9  -7   3      122.21      110.82     25.91 o 
  10  -7   3       12.54      -14.56     21.41 o 
  11  -7   3     1766.78     1766.13     79.32 o 
 -13  -6   3        0.20       -3.43     18.55 o 
 -12  -6   3      563.78      467.43     32.88 o 
 -11  -6   3      360.82      379.84     40.50 o 
 -10  -6   3     6456.15     6563.62     93.18 o 
  -9  -6   3     1353.54     1337.77     34.47 o 
  -8  -6   3    10948.14    10660.45    127.96 o 
  -7  -6   3     8169.99     8151.38    100.75 o 
  -6  -6   3       88.59      106.70      8.47 o 
  -5  -6   3     7028.84     7350.00     79.95 o 
  -4  -6   3     4389.88     4541.45     45.14 o 
  -3  -6   3    26390.80    26457.84    224.03 o 
  -2  -6   3    19659.68    19874.98    170.31 o 
  -1  -6   3     2523.13     2595.42     34.69 o 
   0  -6   3     2428.02     2264.65     34.99 o 
   1  -6   3     1080.68     1141.09     20.40 o 
   2  -6   3      505.49      463.28     14.02 o 
   3  -6   3     4975.21     5036.83     70.96 o 
   4  -6   3     1407.36     1338.60     28.92 o 
   5  -6   3    15416.93    15015.92    207.84 o 
   6  -6   3     1533.83     1481.74     39.50 o 
   7  -6   3     6033.74     6031.21    114.97 o 
   8  -6   3      804.52      702.93     42.81 o 
   9  -6   3       55.65       64.11     23.84 o 
  10  -6   3     3530.81     3413.37    104.80 o 
  11  -6   3       18.95       17.81     22.84 o 
  12  -6   3     2639.97     2763.94    193.50 o 
 -13  -5   3      187.30      168.87     26.83 o 
 -12  -5   3     1509.77     1474.39     85.68 o 
 -11  -5   3     4445.13     4632.40    107.09 o 
 -10  -5   3      547.56      493.91     42.75 o 
  -9  -5   3     8242.35     8115.60    123.02 o 
  -8  -5   3      864.47      956.41     37.06 o 
  -7  -5   3      169.01      208.60     23.62 o 
  -6  -5   3     1472.36     1483.89     24.80 o 
  -5  -5   3     1283.02     1389.25     20.69 o 
  -4  -5   3    31004.07    31063.18    244.05 o 
  -3  -5   3    14407.10    14602.01    239.20 o 
  -2  -5   3    11015.55    10991.87     97.71 o 
  -1  -5   3     2448.84     2431.69     29.42 o 
   0  -5   3        6.43       -3.28      3.28 o 
   1  -5   3    11864.13    11911.15    125.11 o 
   2  -5   3     7347.31     7740.09     84.59 o 
   3  -5   3    16876.52    16404.10    181.01 o 
   4  -5   3    16072.33    15464.54    181.27 o 
   5  -5   3     2595.54     2458.91     46.40 o 
   6  -5   3     7819.99     7650.06    118.68 o 
   7  -5   3      290.81      288.97     19.47 o 
   8  -5   3      303.31      316.05     32.99 o 
   9  -5   3     1314.21     1324.55     70.26 o 
  10  -5   3     1259.02     1198.69     60.51 o 
  11  -5   3     3170.71     3469.61    107.46 o 
  12  -5   3      125.80      142.74     49.10 o 
 -13  -4   3     2385.54     2593.96     90.99 o 
 -12  -4   3     1496.18     1494.76     53.60 o 
 -11  -4   3     2486.93     2560.99     71.55 o 
 -10  -4   3     6674.83     6621.59     92.91 o 
  -9  -4   3      297.40      276.10     17.73 o 
  -8  -4   3       15.85       37.13     16.49 o 
  -7  -4   3      440.54      463.77     18.54 o 
  -6  -4   3     8700.27     9125.86     96.32 o 
  -5  -4   3    42788.78    42797.62    355.96 o 
  -4  -4   3     1404.51     1434.29     21.51 o 
  -3  -4   3    12348.96    12381.78    138.37 o 
  -2  -4   3       15.45       36.17      4.34 o 
  -1  -4   3        6.77       16.03      3.94 o 
   0  -4   3     7798.94     7592.31    313.19 o 
   1  -4   3      289.63      292.67     10.56 o 
   2  -4   3    26302.80    25338.97    254.83 o 
   3  -4   3     7335.19     7617.24    114.75 o 
   4  -4   3    28046.51    28994.81    444.22 o 
   5  -4   3     8362.45     8675.93    109.53 o 
   6  -4   3      130.01      141.33     10.28 o 
   7  -4   3     2037.05     1907.53     46.14 o 
   8  -4   3     1580.26     1607.79     45.52 o 
   9  -4   3     4284.10     3997.09     81.97 o 
  10  -4   3     7409.66     7349.90    213.39 o 
  11  -4   3      110.57      115.11     37.34 o 
  12  -4   3     1754.96     1571.38    106.78 o 
  13  -4   3        6.76      -28.08     28.08 o 
 -13  -3   3       15.44       -4.14     23.54 o 
 -12  -3   3     4196.02     4232.68    116.27 o 
 -11  -3   3     1711.08     1720.93     59.20 o 
 -10  -3   3     1813.35     1732.72     45.05 o 
  -9  -3   3      287.47      244.77     16.35 o 
  -8  -3   3      591.24      619.49     26.56 o 
  -7  -3   3    16779.09    16469.55    170.77 o 
  -6  -3   3     9940.17     9736.33    114.88 o 
  -5  -3   3     9665.86     9440.75     89.12 o 
  -4  -3   3     9989.18     9786.47    115.96 o 
  -3  -3   3     4268.25     4495.38     70.18 o 
  -2  -3   3       64.01       33.58      5.24 o 
  -1  -3   3     5085.18     5483.73     67.98 o 
   0  -3   3     4619.95     4885.41     69.44 o 
   1  -3   3     8374.62     8391.11    145.13 o 
   2  -3   3      425.43      455.93     11.26 o 
   3  -3   3    64549.96    63161.80    687.94 o 
   4  -3   3    11979.14    12670.24    149.52 o 
   5  -3   3      843.67      842.82     17.09 o 
   6  -3   3     3087.96     3045.69     42.54 o 
   7  -3   3      224.24      227.73     13.63 o 
   8  -3   3    17319.98    16821.31    237.02 o 
   9  -3   3     5981.31     5678.03    102.86 o 
  10  -3   3     6450.98     6273.26    113.65 o 
  11  -3   3     4119.42     3974.57    103.77 o 
  12  -3   3        3.65      -22.82     26.14 o 
  13  -3   3      801.34      767.22     82.99 o 
 -13  -2   3     2889.93     2874.83     96.34 o 
 -12  -2   3       31.81       36.54     23.65 o 
 -11  -2   3     1044.70     1009.85     44.93 o 
 -10  -2   3       23.87        9.35     11.81 o 
  -9  -2   3     1693.65     1656.20     37.15 o 
  -8  -2   3    17060.80    16897.42    214.57 o 
  -7  -2   3     2058.60     2155.57     35.10 o 
  -6  -2   3    29268.07    28686.75    266.93 o 
  -5  -2   3    26321.63    27061.69    229.92 o 
  -4  -2   3     3166.85     3184.17     39.35 o 
  -3  -2   3      825.24      819.36     18.76 o 
  -2  -2   3     2126.70     2344.99     30.95 o 
  -1  -2   3     9597.23     9653.85    109.84 o 
   0  -2   3    10340.61    10763.94    141.19 o 
   1  -2   3    10192.85    10248.81    266.38 o 
   2  -2   3     2313.84     2374.79     33.30 o 
   3  -2   3      452.17      437.17     18.51 o 
   4  -2   3        4.78       28.81      7.78 o 
   5  -2   3      847.22      836.87     17.20 o 
   6  -2   3     4752.35     4609.02     58.14 o 
   7  -2   3    17506.65    17367.46    213.36 o 
   8  -2   3       15.15       -5.03     19.38 o 
   9  -2   3    11394.60    11129.69    169.15 o 
  10  -2   3      656.61      660.21     32.55 o 
  11  -2   3       22.87       -3.46     17.30 o 
  12  -2   3      878.93      870.34     50.28 o 
  13  -2   3       63.07       80.08     41.22 o 
 -13  -1   3      228.35      238.98     36.72 o 
 -12  -1   3      199.21      300.77     64.45 o 
 -11  -1   3        2.55      -13.69     13.69 o 
 -10  -1   3      765.90      808.61     36.72 o 
  -9  -1   3     3179.40     3270.94     54.57 o 
  -8  -1   3     6410.90     6132.31     74.15 o 
  -7  -1   3    17967.66    18081.15    176.98 o 
  -6  -1   3      154.44      164.74      9.70 o 
  -5  -1   3    11284.99    12007.40    119.04 o 
  -4  -1   3     3192.77     3392.17     37.71 o 
  -3  -1   3     2231.31     2308.60     38.95 o 
  -2  -1   3     5964.83     5899.42     64.67 o 
  -1  -1   3     2455.72     2756.95     37.25 o 
   0  -1   3     4340.17     4503.40     63.32 o 
   1  -1   3     6832.97     6858.61     92.79 o 
   2  -1   3      504.48      519.02     17.49 o 
   3  -1   3    15178.63    15779.73    250.67 o 
   4  -1   3      867.29      860.11     17.09 o 
   5  -1   3    23824.34    24427.06    247.29 o 
   6  -1   3    10893.33    10967.99    120.24 o 
   7  -1   3     7465.02     7297.29     86.81 o 
   8  -1   3     7854.30     7926.47     95.47 o 
   9  -1   3       95.79       64.75     11.57 o 
  10  -1   3        9.93       14.35     12.48 o 
  11  -1   3      167.28      160.04     25.76 o 
  12  -1   3      198.41      212.55     30.28 o 
  13  -1   3     3374.95     3366.63    129.12 o 
  14  -1   3        4.04       33.47     38.31 o 
 -13   0   3      203.42      238.04     55.05 o 
 -12   0   3       77.75       56.03     23.42 o 
 -11   0   3     2017.30     1935.86     71.60 o 
 -10   0   3      870.86      864.68     46.92 o 
  -9   0   3     6793.23     6803.62     90.75 o 
  -8   0   3     5783.49     5772.11     78.07 o 
  -7   0   3       68.13       74.11     10.98 o 
  -6   0   3     1666.55     1718.95     28.94 o 
  -5   0   3      255.01      283.73     14.92 o 
  -4   0   3     7951.25     7804.27     73.60 o 
  -3   0   3     8530.98     8291.03     80.82 o 
  -2   0   3     5651.76     5621.55     61.80 o 
  -1   0   3    79301.36    77086.39    948.76 o 
   0   0   3     2758.03     2966.13     80.78 o 
   1   0   3     1872.02     1804.17     59.82 o 
   2   0   3    11118.95    10956.48    141.93 o 
   3   0   3    31548.36    31754.43    399.97 o 
   4   0   3     1033.59      858.59     17.32 o 
   5   0   3      760.51      816.63     17.39 o 
   6   0   3    15070.67    14328.31    152.65 o 
   7   0   3     5058.25     4817.83     62.21 o 
   8   0   3     1901.90     1837.12     33.70 o 
   9   0   3     2026.59     2007.08     37.31 o 
  10   0   3      122.64      119.08     17.38 o 
  11   0   3     3824.60     3717.41    223.93 o 
  12   0   3     1808.79     1739.37     68.75 o 
  13   0   3     1117.20     1133.10     58.80 o 
  14   0   3     2011.90     2137.23     84.76 o 
 -13   1   3       54.04       23.10     37.90 o 
 -12   1   3     1718.91     1888.25    116.32 o 
 -11   1   3       86.78      101.71     25.50 o 
 -10   1   3     4457.02     4542.37    113.67 o 
  -9   1   3      878.13      915.56     36.38 o 
  -8   1   3     6910.39     6937.80     89.45 o 
  -7   1   3       37.37       44.78     12.13 o 
  -6   1   3      105.37      162.81     12.14 o 
  -5   1   3    21426.94    21842.94    204.86 o 
  -4   1   3     2407.40     2413.47     61.84 o 
  -3   1   3    15911.89    16062.53    147.36 o 
  -2   1   3     2132.19     2152.65     31.12 o 
  -1   1   3     5273.07     5824.11     68.47 o 
   0   1   3     2689.13     2592.22     39.10 o 
   1   1   3     2095.99     2224.39     33.15 o 
   2   1   3    15234.38    15911.61    177.98 o 
   3   1   3     1381.62     1488.34     22.70 o 
   4   1   3     7757.68     8136.02     87.79 o 
   5   1   3    19484.60    19317.16    198.04 o 
   6   1   3     3330.99     3420.69     46.07 o 
   7   1   3      179.03      232.93     11.02 o 
   8   1   3      426.02      454.07     32.48 o 
   9   1   3     1488.91     1508.17     39.36 o 
  10   1   3    16259.45    16125.68    203.44 o 
  11   1   3      863.06      885.70     39.18 o 
  12   1   3     5142.91     5039.83    258.72 o 
  13   1   3     1171.78     1120.40     59.29 o 
  14   1   3      133.44      109.48     29.57 o 
 -12   2   3     1454.30     1609.97    109.27 o 
 -11   2   3     4483.80     4665.59    189.35 o 
 -10   2   3      148.78      166.92     26.24 o 
  -9   2   3     6395.75     6622.27    122.62 o 
  -8   2   3      532.08      498.51     26.52 o 
  -7   2   3      939.86      942.90     24.58 o 
  -6   2   3    13297.77    13450.49    171.39 o 
  -5   2   3     2245.30     2237.51     32.30 o 
  -4   2   3    60720.35    61769.13    550.68 o 
  -3   2   3     2937.49     2942.82     32.16 o 
  -2   2   3     5918.93     5882.69     79.82 o 
  -1   2   3      530.40      557.53     10.43 o 
   0   2   3     1636.92     1666.11     35.60 o 
   1   2   3     5395.30     5816.06     69.09 o 
   2   2   3     1884.43     1886.59     48.13 o 
   3   2   3      375.90      348.42      9.09 o 
   4   2   3     4609.74     4642.29     60.73 o 
   5   2   3      198.42      203.62     15.34 o 
   6   2   3      463.32      424.45     13.13 o 
   7   2   3     1056.67     1097.56     23.90 o 
   8   2   3     2771.69     2643.68     41.65 o 
   9   2   3     6075.71     5912.55     88.73 o 
  10   2   3     1140.96     1038.37     33.30 o 
  11   2   3     5471.02     5469.94     89.54 o 
  12   2   3      879.61      850.22     39.56 o 
  13   2   3      528.38      445.52     39.71 o 
  14   2   3        2.22      -12.82     26.97 o 
 -12   3   3     1010.89     1181.06     95.02 o 
 -11   3   3     1591.17     1815.64    113.14 o 
 -10   3   3     1052.89     1129.18     57.65 o 
  -9   3   3        0.14      -16.67     16.67 o 
  -8   3   3      932.52      989.22     36.85 o 
  -7   3   3      718.72      785.48     30.76 o 
  -6   3   3    10443.37    10652.38    121.50 o 
  -5   3   3    11250.75    11412.10    126.36 o 
  -4   3   3     6596.36     7094.84     74.02 o 
  -3   3   3    14125.81    14148.87    133.48 o 
  -2   3   3      497.10      581.43     11.61 o 
  -1   3   3     2049.01     2200.76     37.92 o 
   0   3   3      645.58      551.75     20.27 o 
   1   3   3       70.07      104.79     17.36 o 
   2   3   3     7674.46     7802.81     90.81 o 
   3   3   3     2989.45     3140.48     42.79 o 
   4   3   3     9879.25    10287.88    122.45 o 
   5   3   3     1352.34     1313.30     21.47 o 
   6   3   3      995.74     1002.14     19.62 o 
   7   3   3     3462.71     3013.79     48.66 o 
   8   3   3      689.50      684.45     18.99 o 
   9   3   3     7478.86     7025.44    101.75 o 
  10   3   3    12036.11    12181.95    161.75 o 
  11   3   3      365.78      337.61     21.98 o 
  12   3   3      284.06      290.03     26.05 o 
  13   3   3       32.86       33.30     21.85 o 
  14   3   3      426.05      428.31     42.34 o 
 -12   4   3     1504.22     1519.23    106.92 o 
 -11   4   3      210.63      229.83     35.22 o 
 -10   4   3       58.29       31.04     22.86 o 
  -9   4   3      798.81      755.86     46.75 o 
  -8   4   3        2.67      -15.84     15.84 o 
  -7   4   3     4652.47     4876.70     89.05 o 
  -6   4   3     1861.89     1950.16     46.56 o 
  -5   4   3     3497.76     3461.15     54.47 o 
  -4   4   3     9470.38     9394.04    104.21 o 
  -3   4   3      160.58      172.21     15.20 o 
  -2   4   3    24380.13    26596.22    267.32 o 
  -1   4   3    15916.00    16916.37    176.65 o 
   0   4   3    16423.51    16452.81    271.50 o 
   1   4   3    22589.10    23300.44    308.66 o 
   2   4   3      650.70      643.79     12.01 o 
   3   4   3    12228.22    12668.73    145.72 o 
   4   4   3       17.18       17.72      4.37 o 
   5   4   3      548.03      530.13     26.73 o 
   6   4   3    21625.36    22101.54    226.54 o 
   7   4   3     1076.67     1086.91     28.94 o 
   8   4   3    13378.01    13449.90    169.05 o 
   9   4   3     2942.07     2835.86     64.44 o 
  10   4   3      728.17      697.30     28.23 o 
  11   4   3       10.99        0.47     10.86 o 
  12   4   3        1.73       -0.05     13.10 o 
  13   4   3     2405.29     2314.76     82.40 o 
  14   4   3     1168.11     1157.82     99.31 o 
 -11   5   3       22.25        1.01     22.39 o 
 -10   5   3      517.86      474.31     42.33 o 
  -9   5   3      287.76      235.25     32.31 o 
  -8   5   3     8060.92     8122.78    178.49 o 
  -7   5   3      152.64      142.74     48.06 o 
  -6   5   3     7048.48     7074.10    151.25 o 
  -5   5   3       25.56       77.06     25.40 o 
  -4   5   3       60.46       94.42      8.01 o 
  -3   5   3     2357.12     2281.08     57.22 o 
  -2   5   3      219.38      299.82      8.01 o 
  -1   5   3     9755.17     9248.12    101.17 o 
   0   5   3     6386.12     6397.86     65.57 o 
   1   5   3     9567.61     9910.83    106.30 o 
   2   5   3     5926.28     5585.53     61.06 o 
   3   5   3     1622.42     1735.51     22.75 o 
   4   5   3     5625.55     5822.95     67.74 o 
   5   5   3     4056.39     3915.19     58.49 o 
   6   5   3    15990.64    16256.19    210.34 o 
   7   5   3    22750.43    22458.37    263.48 o 
   8   5   3       20.97       16.53      8.87 o 
   9   5   3     5058.63     4893.46     99.36 o 
  10   5   3       78.56       85.57     13.19 o 
  11   5   3      606.19      567.40     26.38 o 
  12   5   3     7387.55     7446.08    117.05 o 
  13   5   3      179.39      221.92     33.63 o 
  14   5   3     4391.03     4450.23    126.01 o 
 -11   6   3       18.46      -10.63     21.94 o 
 -10   6   3     1871.49     2013.59    135.27 o 
  -9   6   3     2764.62     2908.00     96.32 o 
  -8   6   3     2687.11     2761.84    139.70 o 
  -7   6   3     8275.39     8339.11    179.52 o 
  -6   6   3       25.54       12.11     14.57 o 
  -5   6   3        0.44       -4.38     11.29 o 
  -4   6   3      400.66      342.63     25.13 o 
  -3   6   3     5120.61     5108.83    102.80 o 
  -2   6   3    31932.13    31438.18    389.36 o 
  -1   6   3      360.71      377.45      9.63 o 
   0   6   3    33358.45    34704.51    297.23 o 
   1   6   3      333.48      329.04     10.68 o 
   2   6   3       40.50       55.13      6.45 o 
   3   6   3     7993.86     8120.71     80.48 o 
   4   6   3      401.10      436.37     12.75 o 
   5   6   3    28163.24    28621.12    290.15 o 
   6   6   3     9303.16     9001.10    115.55 o 
   7   6   3     9648.83     9649.58    125.55 o 
   8   6   3     1699.21     1529.51     35.86 o 
   9   6   3      121.46      136.10     14.06 o 
  10   6   3      215.66      208.09     17.38 o 
  11   6   3     1956.10     1962.20     69.81 o 
  12   6   3     1702.36     1774.56     48.61 o 
  13   6   3     5595.42     5478.10    133.02 o 
  14   6   3       77.47       52.93     23.44 o 
  15   6   3     1584.34     1631.69     77.95 o 
 -11   7   3     1260.08     1229.70     67.79 o 
 -10   7   3      240.54      197.72     34.98 o 
  -9   7   3     3647.32     3553.58    138.31 o 
  -8   7   3     2524.22     2375.68     83.76 o 
  -7   7   3      507.97      541.47     39.01 o 
  -6   7   3       71.28       72.28     19.87 o 
  -5   7   3      248.87      216.83     25.22 o 
  -4   7   3    11262.06    10620.07    202.96 o 
  -3   7   3    14809.00    14943.52    265.11 o 
  -2   7   3     5212.96     5388.80    111.79 o 
  -1   7   3    43924.39    46208.61    637.64 o 
   0   7   3     2268.96     2358.37     33.60 o 
   1   7   3       68.01       78.44      5.71 o 
   2   7   3    20257.02    21400.90    215.55 o 
   3   7   3    11079.31    11597.01    111.99 o 
   4   7   3    26130.53    25948.30    239.42 o 
   5   7   3     1996.15     2201.41     34.77 o 
   6   7   3     7104.98     7088.68     85.48 o 
   7   7   3     4601.39     4560.75     97.28 o 
   8   7   3        0.42        2.78      7.37 o 
   9   7   3     4006.28     3873.44     67.29 o 
  10   7   3      199.91      178.45     16.92 o 
  11   7   3     9148.71     9163.11    142.16 o 
  12   7   3     4117.39     4036.72     89.17 o 
  13   7   3     1832.96     1761.81     59.03 o 
  14   7   3     2455.02     2508.43     74.06 o 
  15   7   3        2.99       -7.42     20.89 o 
 -10   8   3     2570.08     2600.57     97.79 o 
  -9   8   3      117.09      125.73     30.71 o 
  -8   8   3     1456.71     1497.78    126.76 o 
  -7   8   3       22.72      -15.65     15.65 o 
  -6   8   3       42.19       55.70     47.03 o 
  -5   8   3     8505.92     8490.67    177.20 o 
  -4   8   3     2706.48     2720.21    110.65 o 
  -3   8   3    18039.57    18055.42    316.46 o 
  -2   8   3     8779.24     8814.35    168.36 o 
  -1   8   3      339.15      334.42     15.42 o 
   0   8   3      430.56      489.47     10.92 o 
   1   8   3      857.96      818.11     16.32 o 
   2   8   3    17112.12    17558.90    237.51 o 
   3   8   3    12265.73    12506.33    131.20 o 
   4   8   3     3399.50     3401.26     40.82 o 
   5   8   3    17537.64    17654.24    186.74 o 
   6   8   3      577.98      562.74     18.05 o 
   7   8   3      205.85      187.70     16.63 o 
   8   8   3     2985.88     2969.25     54.81 o 
   9   8   3     2780.68     2775.34     55.36 o 
  10   8   3     8473.62     8531.65    124.16 o 
  11   8   3       13.34       -6.90     17.81 o 
  12   8   3     4501.66     4413.11     95.09 o 
  13   8   3      469.61      437.14     32.58 o 
  14   8   3        7.34      -21.95     21.95 o 
 -10   9   3       72.52       39.64     27.86 o 
  -9   9   3      441.31      392.94     43.02 o 
  -8   9   3      157.71       98.77     28.11 o 
  -7   9   3     2346.58     2078.32     78.10 o 
  -6   9   3     7425.47     6996.21    279.67 o 
  -5   9   3      716.11      728.85     43.06 o 
  -4   9   3    16773.28    16297.29    297.39 o 
  -3   9   3     1909.32     1898.75     61.37 o 
  -2   9   3      379.93      375.39     36.79 o 
  -1   9   3      996.06      967.86     26.76 o 
   0   9   3      311.53      339.23     10.96 o 
   1   9   3    28698.83    29494.12    277.91 o 
   2   9   3     6147.24     6144.44     65.01 o 
   3   9   3    18595.08    18781.92    177.29 o 
   4   9   3    10421.88    10630.41    106.68 o 
   5   9   3       12.72       15.27      5.96 o 
   6   9   3      188.61      196.24     11.60 o 
   7   9   3       89.39       86.56      9.75 o 
   8   9   3     3818.49     3800.00     65.38 o 
   9   9   3     3968.99     3766.08     67.69 o 
  10   9   3      598.96      568.52     26.76 o 
  11   9   3     4798.05     4726.95     84.72 o 
  12   9   3      419.50      404.86     29.93 o 
  13   9   3      128.84      116.55     21.96 o 
  14   9   3      388.32      387.26     33.49 o 
  -9  10   3       17.34       -1.46     24.30 o 
  -8  10   3     2033.50     1975.32     83.06 o 
  -7  10   3     1689.30     1607.29     70.75 o 
  -6  10   3     6301.12     6111.22    149.04 o 
  -5  10   3     8523.15     8735.80    323.03 o 
  -4  10   3     2449.75     2464.37     77.55 o 
  -3  10   3      726.56      755.72     39.37 o 
  -2  10   3     2892.51     2839.41     77.11 o 
  -1  10   3    11193.94    11181.73    147.04 o 
   0  10   3    13858.37    13320.14    168.76 o 
   1  10   3     2200.32     2239.08     33.16 o 
   2  10   3    23524.59    23433.69    246.33 o 
   3  10   3     2075.34     2111.33     29.85 o 
   4  10   3       94.69       87.04      9.27 o 
   5  10   3      120.87      112.93      9.41 o 
   6  10   3      271.37      277.27     13.87 o 
   7  10   3     4938.37     4784.76     75.39 o 
   8  10   3     2925.05     2881.01     49.46 o 
   9  10   3     9478.28     9421.39    132.69 o 
  10  10   3    14851.87    14104.46    187.38 o 
  11  10   3      591.67      641.63     32.96 o 
  12  10   3       15.92       15.80     16.62 o 
  13  10   3      236.03      211.22     26.08 o 
  14  10   3     2514.45     2615.87    113.72 o 
  -9  11   3     1316.70     1349.39    100.83 o 
  -8  11   3      143.87      159.30     33.55 o 
  -7  11   3     5434.11     5661.61    149.54 o 
  -6  11   3      711.44      731.46     49.14 o 
  -5  11   3     1085.79     1137.09    105.19 o 
  -4  11   3     2234.88     2171.09     74.00 o 
  -3  11   3       10.79       11.99     15.03 o 
  -2  11   3    19697.13    19175.99    340.99 o 
  -1  11   3    12284.50    11930.99    157.69 o 
   0  11   3    15158.89    14774.48    187.15 o 
   1  11   3    11263.47    11030.49    144.47 o 
   2  11   3      471.09      479.11     15.41 o 
   3  11   3      387.72      394.59     22.94 o 
   4  11   3      535.10      604.86     32.98 o 
   5  11   3     2149.40     2111.98     36.80 o 
   6  11   3    10037.00    10001.21    118.22 o 
   7  11   3      950.40      951.46     26.38 o 
   8  11   3    18322.31    17967.67    199.99 o 
   9  11   3     2140.36     2085.60     43.51 o 
  10  11   3     2412.70     2332.64     54.31 o 
  11  11   3      615.36      615.95     33.30 o 
  12  11   3       49.75       34.46     17.19 o 
  13  11   3     2644.09     2691.58     74.63 o 
  14  11   3      710.51      671.64     42.02 o 
  -8  12   3     4493.58     4425.08    163.76 o 
  -7  12   3       26.95       36.01     27.21 o 
  -6  12   3     3590.99     3425.89    107.78 o 
  -5  12   3       10.49       -1.40     18.77 o 
  -4  12   3      364.77      376.28     34.79 o 
  -3  12   3     1777.13     1686.53     73.31 o 
  -2  12   3     1004.59      999.02     38.14 o 
  -1  12   3    12086.52    11692.46    157.51 o 
   0  12   3     6645.09     6705.69    118.07 o 
   1  12   3     8173.22     8090.78    131.59 o 
   2  12   3     3546.05     3558.99     53.82 o 
   3  12   3      237.31      230.21     12.56 o 
   4  12   3     9555.82     9531.84    129.91 o 
   5  12   3     1192.25     1192.93     27.20 o 
   6  12   3    11244.87    11123.66    130.33 o 
   7  12   3    10312.63    10248.41    123.84 o 
   8  12   3       32.44       36.08     10.99 o 
   9  12   3      647.91      676.36     25.70 o 
  10  12   3       42.79       11.68     12.26 o 
  11  12   3      982.55      967.63     41.63 o 
  12  12   3     5062.29     5167.02    108.51 o 
  13  12   3      279.42      341.43     39.69 o 
  14  12   3     4283.08     4490.64    106.35 o 
  -7  13   3     1812.52     1582.35     77.12 o 
  -6  13   3        4.63       -4.68     20.58 o 
  -5  13   3      667.31      589.49     45.13 o 
  -4  13   3     1721.45     1802.29     83.54 o 
  -3  13   3     2235.32     2303.14     63.70 o 
  -2  13   3    17571.85    16937.24    253.95 o 
  -1  13   3      626.26      672.50     39.75 o 
   0  13   3     1455.56     1493.99     39.43 o 
   1  13   3      173.94      186.53     16.15 o 
   2  13   3      492.83      488.55     22.07 o 
   3  13   3     4444.02     4529.87     72.42 o 
   4  13   3      684.25      697.89     26.00 o 
   5  13   3    14172.43    13606.74    547.94 o 
   6  13   3     9106.11     9016.73    129.71 o 
   7  13   3     4557.31     4636.47     79.30 o 
   8  13   3      327.85      324.52     18.48 o 
   9  13   3      157.19      151.63     15.38 o 
  10  13   3     2317.03     2299.67     54.77 o 
  11  13   3     1418.08     1547.25     53.56 o 
  12  13   3     2877.90     2955.96     85.36 o 
  13  13   3     2788.55     2822.48     79.50 o 
  14  13   3       21.57       17.81     20.53 o 
  -6  14   3      567.75      529.14     48.01 o 
  -5  14   3       66.85       47.72     24.91 o 
  -4  14   3     4177.83     4054.31     93.94 o 
  -3  14   3     5017.02     4750.63    162.25 o 
  -2  14   3     2188.89     2012.10     59.05 o 
  -1  14   3     6655.63     6363.58    102.92 o 
   0  14   3      653.56      572.60     26.43 o 
   1  14   3      164.31      161.03     16.17 o 
   2  14   3     5393.85     5163.44     84.49 o 
   3  14   3     2216.73     2198.99     57.92 o 
   4  14   3     6517.03     6423.03    143.38 o 
   5  14   3        6.80        1.79     10.53 o 
   6  14   3     4962.73     4855.06     83.88 o 
   7  14   3      329.39      336.89     22.57 o 
   8  14   3      163.95      162.75     17.12 o 
   9  14   3     2543.59     2484.81     49.99 o 
  10  14   3      190.63      180.24     19.55 o 
  11  14   3     4680.59     4635.18     98.92 o 
  12  14   3     2169.93     2095.92     67.37 o 
  13  14   3      490.56      465.48     36.65 o 
  -6  15   3      215.11      220.96     30.52 o 
  -5  15   3     4999.33     4958.11    112.31 o 
  -4  15   3      594.84      578.86     37.13 o 
  -3  15   3     3638.18     3607.56     87.46 o 
  -2  15   3     2782.53     2680.77     71.53 o 
  -1  15   3       94.00       82.48     15.91 o 
   0  15   3     3066.34     3098.22     64.05 o 
   1  15   3      464.03      422.05     23.82 o 
   2  15   3    10410.00    10157.16    143.68 o 
   3  15   3     7726.68     7792.20    138.01 o 
   4  15   3     1106.97     1148.47     52.67 o 
   5  15   3     2250.27     2353.43     61.95 o 
   6  15   3      153.83      161.53     20.46 o 
   7  15   3      267.38      228.93     20.27 o 
   8  15   3     2041.13     2133.66     54.19 o 
   9  15   3     1642.11     1587.84     47.75 o 
  10  15   3     5563.08     5490.67     94.25 o 
  11  15   3        9.50       53.33     19.40 o 
  12  15   3     2304.83     2315.60     70.03 o 
  13  15   3       54.10       47.82     21.89 o 
  -5  16   3      364.13      386.60     43.29 o 
  -4  16   3     5000.78     4966.84    112.48 o 
  -3  16   3      289.03      311.36     30.14 o 
  -2  16   3      183.30      155.04     23.56 o 
  -1  16   3      279.82      294.21     23.66 o 
   0  16   3      614.07      543.32     28.29 o 
   1  16   3     8116.53     8122.26    124.81 o 
   2  16   3      834.27      816.79     38.07 o 
   3  16   3     9219.18     8915.22    184.28 o 
   4  16   3     1311.53     1269.21     46.45 o 
   5  16   3       99.29      102.71     24.25 o 
   6  16   3       48.58       37.57     15.80 o 
   7  16   3      325.64      338.42     27.25 o 
   8  16   3     5482.54     5699.49    121.98 o 
   9  16   3     6771.98     6812.49    144.29 o 
  10  16   3     1502.18     1523.32     57.22 o 
  11  16   3     2643.77     2635.06    129.58 o 
  12  16   3        6.09       -0.02     24.61 o 
  -4  17   3      120.74       97.14     24.89 o 
  -3  17   3        7.98      -16.89     16.89 o 
  -2  17   3      579.07      525.63     45.65 o 
  -1  17   3     1089.16     1115.02     47.95 o 
   0  17   3     4565.29     4589.67     87.08 o 
   1  17   3      168.27      200.05     21.14 o 
   2  17   3     7431.14     7217.75    136.32 o 
   3  17   3      725.51      682.57     37.29 o 
   4  17   3      270.46      283.44     27.28 o 
   5  17   3     1098.22      986.41     53.54 o 
   6  17   3        6.70       13.98     24.83 o 
   7  17   3     5196.20     5082.04    133.89 o 
   8  17   3     1442.54     1405.50     53.78 o 
   9  17   3     4095.61     4151.48     97.52 o 
  10  17   3     2030.15     2021.27     67.07 o 
  11  17   3       60.32       44.71     22.03 o 
  12  17   3      535.25      520.81     49.80 o 
  -2  18   3     3651.59     3570.15    101.65 o 
  -1  18   3     1084.91     1128.19     49.44 o 
   0  18   3     2954.43     2968.91     68.80 o 
   1  18   3     2568.28     2462.34     71.57 o 
   2  18   3       24.02       43.25     17.19 o 
   3  18   3      409.96      377.20     31.19 o 
   4  18   3      105.82      108.71     24.88 o 
   5  18   3     1793.46     1715.27     88.79 o 
   6  18   3     4527.18     4570.71    214.46 o 
   7  18   3      416.64      412.02     33.13 o 
   8  18   3     6161.17     5988.10    124.49 o 
   9  18   3      218.43      213.61     29.29 o 
  10  18   3        6.83       11.30     22.39 o 
  11  18   3     1199.07     1254.14     56.53 o 
  -1  19   3     4747.61     4633.93    108.91 o 
   0  19   3      973.65      879.54     45.67 o 
   1  19   3      401.86      400.26     33.68 o 
   2  19   3       15.03       33.37     19.12 o 
   3  19   3       16.83      -15.92     15.92 o 
   4  19   3     6372.72     6248.48    129.47 o 
   5  19   3     2380.49     2402.57     79.04 o 
   6  19   3     3488.73     3394.79    124.07 o 
   7  19   3     3014.67     3102.29    104.50 o 
   8  19   3        2.98       -0.75     18.41 o 
   9  19   3       12.58      -12.98     17.80 o 
  10  19   3      309.83      322.22     34.71 o 
   1  20   3       56.02       90.02     24.47 o 
   2  20   3     1121.78     1150.50     53.81 o 
   3  20   3     3439.97     3289.46    134.43 o 
   4  20   3        0.34       55.53     22.59 o 
   5  20   3     6090.28     5900.88    127.98 o 
   6  20   3     1924.70     1979.35     69.46 o 
   7  20   3      385.50      418.84     45.97 o 
   8  20   3      257.85      289.59     41.81 o 
   9  20   3        0.42        4.21     21.07 o 
   4  21   3     4864.21     4869.55    116.56 o 
   5  21   3       85.04       78.03     24.95 o 
   6  21   3     1108.36     1116.65     79.31 o 
  -5 -20   4       41.73       29.31     21.10 o 
  -4 -20   4     1509.01     1648.22     64.02 o 
  -3 -20   4     2290.20     2332.90     75.58 o 
  -2 -20   4     1983.59     2165.47     74.12 o 
  -8 -19   4     2008.87     2217.46     93.64 o 
  -7 -19   4      185.46      179.39     52.28 o 
  -6 -19   4       58.87       58.73     25.80 o 
  -5 -19   4     3002.34     3341.68     89.13 o 
  -4 -19   4      357.65      291.99     31.04 o 
  -3 -19   4     6398.69     6677.90    137.44 o 
  -2 -19   4     3194.62     3145.21     86.47 o 
  -1 -19   4     1000.09     1107.01     71.08 o 
   0 -19   4      783.54      736.63     45.19 o 
   1 -19   4        0.35      -18.01     18.01 o 
  -9 -18   4     3009.41     3121.25    384.03 o 
  -8 -18   4      263.05      325.69     41.71 o 
  -7 -18   4      285.93      308.76     39.34 o 
  -6 -18   4     2504.03     2566.23     91.59 o 
  -5 -18   4      553.27      546.24     36.99 o 
  -4 -18   4     8874.99     9154.76    167.36 o 
  -3 -18   4      560.65      513.31     38.47 o 
  -2 -18   4     1602.76     1627.84     59.19 o 
  -1 -18   4       99.88      107.43     22.00 o 
   0 -18   4        1.14        2.12     14.63 o 
   1 -18   4     1647.35     1788.92     93.89 o 
   2 -18   4      208.95      237.98     33.99 o 
   3 -18   4     4723.44     4911.27    116.44 o 
 -10 -17   4     2310.62     2498.32    107.33 o 
  -9 -17   4       24.14       10.61     26.82 o 
  -8 -17   4      254.41      260.89     37.51 o 
  -7 -17   4      275.35      240.76     35.68 o 
  -6 -17   4     2380.87     2284.84     86.97 o 
  -5 -17   4     4393.31     4275.72    119.23 o 
  -4 -17   4      241.87      267.60     41.62 o 
  -3 -17   4     5556.65     5714.25    118.04 o 
  -2 -17   4      189.71      155.16     24.18 o 
  -1 -17   4       95.80       53.85     18.33 o 
   0 -17   4     1985.04     1944.72     53.21 o 
   1 -17   4      676.18      665.15     34.02 o 
   2 -17   4     6893.49     6988.68    180.35 o 
   3 -17   4      470.06      509.87     45.48 o 
   4 -17   4     2047.39     1925.28     82.98 o 
 -11 -16   4      242.73      304.94     40.67 o 
 -10 -16   4       53.61       16.15     20.22 o 
  -9 -16   4      274.65      253.05     28.72 o 
  -8 -16   4        7.26        4.26     18.71 o 
  -7 -16   4     5774.74     5886.97    148.17 o 
  -6 -16   4     1838.79     2017.88     54.01 o 
  -5 -16   4     1798.86     1894.96     58.86 o 
  -4 -16   4     2083.12     2216.29     63.28 o 
  -3 -16   4       56.59       62.17     30.46 o 
  -2 -16   4       11.90       63.50     17.79 o 
  -1 -16   4      263.26      264.22     31.70 o 
   0 -16   4     2645.78     2729.83     65.94 o 
   1 -16   4     5686.21     5730.97    101.05 o 
   2 -16   4      650.20      586.81     44.39 o 
   3 -16   4     3056.58     3059.33    184.93 o 
   4 -16   4      302.52      324.77     40.11 o 
   5 -16   4      245.77      224.03     37.59 o 
 -11 -15   4      128.90       94.19     21.76 o 
 -10 -15   4      231.08      191.64     22.94 o 
  -9 -15   4      578.52      581.55     30.66 o 
  -8 -15   4     5298.22     5334.59     92.29 o 
  -7 -15   4        9.87       21.65     14.46 o 
  -6 -15   4     4760.25     4966.81     89.39 o 
  -5 -15   4      303.50      305.72     23.40 o 
  -4 -15   4      639.99      601.91     42.50 o 
  -3 -15   4      462.45      477.37     29.74 o 
  -2 -15   4      198.89      223.46     19.50 o 
  -1 -15   4    11139.98    11146.86    161.73 o 
   0 -15   4     2273.60     2271.71     69.51 o 
   1 -15   4     2397.25     2332.14     64.15 o 
   2 -15   4     3225.32     3263.44     98.23 o 
   3 -15   4       38.53       21.62     55.19 o 
   4 -15   4       31.77       23.82     23.63 o 
   5 -15   4      252.60      217.90     34.74 o 
   6 -15   4     2536.28     2640.55     98.64 o 
 -12 -14   4      291.52      271.26     27.59 o 
 -11 -14   4        1.99      -15.78     15.78 o 
 -10 -14   4     2872.19     2730.05     64.42 o 
  -9 -14   4     2603.18     2522.50     59.40 o 
  -8 -14   4     2098.78     2065.54     51.35 o 
  -7 -14   4     4103.45     4208.33     69.66 o 
  -6 -14   4       20.36        4.94      9.19 o 
  -5 -14   4       65.15       50.73     12.13 o 
  -4 -14   4      462.64      455.66     25.35 o 
  -3 -14   4     2147.37     2162.67     91.93 o 
  -2 -14   4    11824.68    11783.03    160.09 o 
  -1 -14   4       35.06       28.78     11.86 o 
   0 -14   4     8363.74     8593.00    154.88 o 
   1 -14   4     2252.13     2113.70     58.45 o 
   2 -14   4      183.71      201.84     28.12 o 
   3 -14   4     1232.78     1234.91     87.55 o 
   4 -14   4       32.07       33.91     21.16 o 
   5 -14   4     4128.35     4107.19    119.71 o 
   6 -14   4     1701.13     1696.17     85.13 o 
   7 -14   4     2705.26     2826.21    104.78 o 
 -12 -13   4       58.54       13.68     18.37 o 
 -11 -13   4     4179.38     4139.92     85.81 o 
 -10 -13   4      123.18      119.44     19.59 o 
  -9 -13   4     4601.02     4562.59     83.39 o 
  -8 -13   4     2090.26     2104.44     47.05 o 
  -7 -13   4     2470.28     2598.32     46.55 o 
  -6 -13   4     1031.16     1062.31     25.74 o 
  -5 -13   4      204.72      195.71     12.84 o 
  -4 -13   4     3264.57     3380.41     50.29 o 
  -3 -13   4     6845.92     6910.18     81.69 o 
  -2 -13   4     4512.60     4672.77     77.78 o 
  -1 -13   4    14150.07    13797.74    180.96 o 
   0 -13   4       26.15       26.99     12.32 o 
   1 -13   4       44.99       52.25     14.68 o 
   2 -13   4     4241.29     4102.52    106.25 o 
   3 -13   4     5936.70     5843.85    169.71 o 
   4 -13   4     9934.59     9910.27    208.23 o 
   5 -13   4       17.25       52.76     52.84 o 
   6 -13   4     2902.39     2865.48     97.21 o 
   7 -13   4     1231.45     1257.61     66.65 o 
   8 -13   4      118.19      106.06     32.86 o 
 -12 -12   4     2986.29     2997.97     70.81 o 
 -11 -12   4      627.82      639.22     33.43 o 
 -10 -12   4     9376.01     9162.01    262.32 o 
  -9 -12   4       29.18       17.78     13.87 o 
  -8 -12   4     1394.54     1411.53     37.76 o 
  -7 -12   4       33.78       11.93     10.26 o 
  -6 -12   4      531.81      528.66     22.24 o 
  -5 -12   4     7699.66     7836.58     83.98 o 
  -4 -12   4      853.23      858.01     23.20 o 
  -3 -12   4     9082.27     9346.54     93.75 o 
  -2 -12   4     5587.09     5617.94     58.72 o 
  -1 -12   4     1080.74     1063.81     33.08 o 
   0 -12   4       84.05      106.31     19.48 o 
   1 -12   4        0.64        3.31     10.06 o 
   2 -12   4     5562.28     5539.00    162.73 o 
   3 -12   4     3382.34     3317.47     92.64 o 
   4 -12   4     2253.70     2115.59     73.58 o 
   5 -12   4     3990.34     4013.34    111.36 o 
   6 -12   4      138.53      145.38     29.81 o 
   7 -12   4      660.91      632.44     48.68 o 
   8 -12   4      251.69      244.39     37.78 o 
   9 -12   4      862.81      840.58     60.14 o 
 -13 -11   4      190.96      173.72     29.02 o 
 -12 -11   4     3209.42     3296.08     77.52 o 
 -11 -11   4     2806.32     2834.13     65.56 o 
 -10 -11   4      212.43      177.42     20.70 o 
  -9 -11   4     1540.46     1501.40     39.42 o 
  -8 -11   4      861.52      761.76     27.61 o 
  -7 -11   4     1926.28     1886.63     35.48 o 
  -6 -11   4     9724.47     9859.71    121.23 o 
  -5 -11   4     6310.51     6533.85     72.22 o 
  -4 -11   4    18070.35    18199.55    179.61 o 
  -3 -11   4       34.09       38.19      8.67 o 
  -2 -11   4     5915.83     6069.40     70.00 o 
  -1 -11   4      318.26      366.28     11.90 o 
   0 -11   4     1356.13     1370.66     39.58 o 
   1 -11   4     7501.85     7312.28    122.38 o 
   2 -11   4       10.67        6.37     19.29 o 
   3 -11   4    24197.16    23630.68    410.00 o 
   4 -11   4     7920.69     7748.21    166.79 o 
   5 -11   4      516.88      410.05     35.62 o 
   6 -11   4       31.72       21.37     19.89 o 
   7 -11   4       14.31       14.20     20.63 o 
   8 -11   4     2546.95     2593.31     94.07 o 
   9 -11   4     1894.68     1943.40     85.06 o 
 -13 -10   4     3241.05     3315.77    102.30 o 
 -12 -10   4      436.07      406.53     28.80 o 
 -11 -10   4     1843.79     1774.50     50.72 o 
 -10 -10   4      657.05      603.73     29.64 o 
  -9 -10   4       19.33       20.21     19.32 o 
  -8 -10   4     8503.22     8552.85    111.48 o 
  -7 -10   4     3632.57     3558.56     53.62 o 
  -6 -10   4     5381.94     5334.91     59.12 o 
  -5 -10   4     8045.01     8095.38     83.96 o 
  -4 -10   4     1033.34     1090.63     21.52 o 
  -3 -10   4     1634.60     1594.05     25.82 o 
  -2 -10   4     3109.66     3184.53     39.62 o 
  -1 -10   4    18267.35    19318.51    170.94 o 
   0 -10   4    15182.13    15799.11    153.18 o 
   1 -10   4     3716.27     3578.59     74.01 o 
   2 -10   4    22909.34    22565.21    316.38 o 
   3 -10   4     4384.91     4493.77    106.78 o 
   4 -10   4     3054.48     2883.14     82.79 o 
   5 -10   4        1.06        2.14     15.18 o 
   6 -10   4       67.24       32.96     19.76 o 
   7 -10   4     4325.18     4078.90    115.12 o 
   8 -10   4      320.71      260.14     54.36 o 
   9 -10   4     6192.35     6124.54    184.92 o 
  10 -10   4     1459.73     1405.22     85.27 o 
 -13  -9   4       23.52       12.55     21.04 o 
 -12  -9   4     2098.60     2152.50     62.55 o 
 -11  -9   4       85.53       74.66     17.75 o 
 -10  -9   4       21.17       21.57     14.49 o 
  -9  -9   4     3590.49     3511.34     61.78 o 
  -8  -9   4      124.08      110.11     13.99 o 
  -7  -9   4    11883.84    11745.83    126.36 o 
  -6  -9   4     5224.76     5242.58     60.82 o 
  -5  -9   4     7061.89     7146.63     75.18 o 
  -4  -9   4     2978.04     3030.26     38.71 o 
  -3  -9   4        7.08        8.24      4.91 o 
  -2  -9   4     3099.89     3088.74     37.78 o 
  -1  -9   4     3949.91     4073.94     45.77 o 
   0  -9   4    18966.52    19386.30    185.87 o 
   1  -9   4    17945.94    17955.31    243.89 o 
   2  -9   4      199.91      214.73     15.67 o 
   3  -9   4     3020.39     2967.24     77.87 o 
   4  -9   4      262.61      248.70     35.62 o 
   5  -9   4     7897.19     7801.01    165.47 o 
   6  -9   4    13908.11    13820.54    265.27 o 
   7  -9   4      791.92      696.92     97.10 o 
   8  -9   4     8171.75     7963.94    280.64 o 
   9  -9   4      384.29      377.92     42.16 o 
  10  -9   4      317.75      285.65     40.53 o 
  11  -9   4        0.17      -34.30     34.30 o 
 -13  -8   4      921.10      793.44     43.18 o 
 -12  -8   4        5.70      -14.34     14.34 o 
 -11  -8   4      323.03      306.42     26.37 o 
 -10  -8   4     1048.89     1023.36     33.48 o 
  -9  -8   4     5117.20     4903.42     75.82 o 
  -8  -8   4    11961.77    11575.44    139.46 o 
  -7  -8   4       85.55      110.90     11.50 o 
  -6  -8   4     8605.58     8444.79     86.37 o 
  -5  -8   4     1127.69     1046.80     20.08 o 
  -4  -8   4       14.92       14.24      5.86 o 
  -3  -8   4     1490.12     1505.05     23.51 o 
  -2  -8   4        2.64       12.68      5.39 o 
  -1  -8   4    39459.51    39859.20    360.17 o 
   0  -8   4     8744.91     8746.86     90.42 o 
   1  -8   4    15050.22    15208.29    147.44 o 
   2  -8   4     6943.33     7164.12    134.78 o 
   3  -8   4        5.58       17.82      7.90 o 
   4  -8   4     3358.33     3548.75     95.01 o 
   5  -8   4     5325.31     5340.58    122.88 o 
   6  -8   4     9254.45     8876.36    183.84 o 
   7  -8   4    14680.74    14153.18    272.15 o 
   8  -8   4      587.88      509.31     83.33 o 
   9  -8   4     1085.57     1062.13     57.11 o 
  10  -8   4        1.46      -13.17     21.26 o 
  11  -8   4      470.02      488.87     48.38 o 
 -13  -7   4        2.39      -15.79     18.47 o 
 -12  -7   4      300.72      202.10     26.50 o 
 -11  -7   4        3.69      -10.28     14.41 o 
 -10  -7   4     7901.73     7666.62    134.22 o 
  -9  -7   4     5450.44     5471.96     81.23 o 
  -8  -7   4     4644.68     4447.78     68.17 o 
  -7  -7   4    12662.15    12913.43    135.07 o 
  -6  -7   4      133.17      166.58     10.04 o 
  -5  -7   4     1375.33     1460.18     31.16 o 
  -4  -7   4     4827.26     5088.65     54.51 o 
  -3  -7   4     9201.59     9466.46     89.27 o 
  -2  -7   4    29268.43    30179.29    255.28 o 
  -1  -7   4      412.98      474.68     19.20 o 
   0  -7   4    60710.13    62094.40    559.36 o 
   1  -7   4     1807.05     1866.37     29.12 o 
   2  -7   4       60.14      107.31      7.90 o 
   3  -7   4    10074.17    10683.37    130.46 o 
   4  -7   4        3.57       14.44      9.83 o 
   5  -7   4    19606.42    19620.71    266.82 o 
   6  -7   4     5036.41     4765.77    114.17 o 
   7  -7   4     3098.46     2933.87     86.75 o 
   8  -7   4     2183.36     2047.27     73.89 o 
   9  -7   4       29.11       15.32     20.62 o 
  10  -7   4     1471.01     1450.05     68.26 o 
  11  -7   4      428.51      474.82     45.66 o 
  12  -7   4     1687.38     1780.32     82.18 o 
 -13  -6   4      191.08       98.18     31.01 o 
 -12  -6   4      301.25      235.60     27.14 o 
 -11  -6   4     5291.35     5278.09     92.25 o 
 -10  -6   4        8.75        4.20     12.06 o 
  -9  -6   4     7772.42     7713.72    103.03 o 
  -8  -6   4     2773.15     2741.84     49.31 o 
  -7  -6   4      287.01      314.81     15.08 o 
  -6  -6   4        8.98       53.58     12.73 o 
  -5  -6   4        0.74        2.65      4.76 o 
  -4  -6   4    26106.92    26834.83    248.44 o 
  -3  -6   4    18551.21    18866.79    164.18 o 
  -2  -6   4     6403.80     6347.47     62.01 o 
  -1  -6   4     6755.16     6526.90     67.66 o 
   0  -6   4      146.51      140.97      9.43 o 
   1  -6   4     7588.28     8746.40     96.23 o 
   2  -6   4     6053.03     6205.26     79.90 o 
   3  -6   4     7118.72     7300.85     92.45 o 
   4  -6   4    21195.63    20988.48    258.17 o 
   5  -6   4        1.07       15.92      9.74 o 
   6  -6   4     9057.91     8839.67    135.63 o 
   7  -6   4      422.91      403.59     22.85 o 
   8  -6   4       20.14       -3.11     42.25 o 
   9  -6   4     2458.32     2338.19     81.78 o 
  10  -6   4       19.45       47.10     31.67 o 
  11  -6   4     2803.44     3093.33    103.54 o 
  12  -6   4      576.79      625.22     51.94 o 
 -13  -5   4     1216.61     1332.67     54.39 o 
 -12  -5   4     1666.09     1774.44     75.96 o 
 -11  -5   4      611.83      620.17     38.86 o 
 -10  -5   4     7070.91     6998.76    120.23 o 
  -9  -5   4      358.63      307.55     18.50 o 
  -8  -5   4      338.97      343.36     17.86 o 
  -7  -5   4      629.96      668.63     22.30 o 
  -6  -5   4     2671.18     2695.05     36.69 o 
  -5  -5   4    34739.54    35350.96    278.50 o 
  -4  -5   4      466.78      476.56     14.29 o 
  -3  -5   4    26735.11    26958.14    246.60 o 
  -2  -5   4     4284.09     4232.48     47.58 o 
  -1  -5   4       71.56       74.87      5.88 o 
   0  -5   4     2708.50     2792.08     37.16 o 
   1  -5   4       57.96       81.08      5.27 o 
   2  -5   4    28816.41    28706.21    320.34 o 
   3  -5   4    11833.16    11931.01    141.71 o 
   4  -5   4     5985.42     5982.40     79.28 o 
   5  -5   4     4440.31     4188.48     87.48 o 
   6  -5   4        2.94        0.66      7.84 o 
   7  -5   4       68.77      120.38     14.52 o 
   8  -5   4     2675.07     2522.53     58.96 o 
   9  -5   4     1870.65     1824.95     52.18 o 
  10  -5   4     8177.68     8150.44    182.94 o 
  11  -5   4       49.96       64.49     38.11 o 
  12  -5   4     1382.65     1333.06    101.38 o 
 -13  -4   4      352.80      344.19     40.13 o 
 -12  -4   4     3351.40     3419.87     94.59 o 
 -11  -4   4     3141.05     3201.02    100.60 o 
 -10  -4   4      226.78      199.36     17.82 o 
  -9  -4   4      112.95      140.42     14.61 o 
  -8  -4   4       19.89       23.25      9.07 o 
  -7  -4   4     7800.25     7553.15     85.53 o 
  -6  -4   4    16523.16    17243.63    155.33 o 
  -5  -4   4     3423.40     3408.30     54.52 o 
  -4  -4   4    39091.80    38652.40    322.22 o 
  -3  -4   4     1382.19     1384.69     22.18 o 
  -2  -4   4       75.53       68.67      6.56 o 
  -1  -4   4     3021.17     3126.89     56.81 o 
   0  -4   4     5567.61     5668.33     84.43 o 
   1  -4   4    21871.54    21583.01    256.93 o 
   2  -4   4     4518.73     4707.09     98.86 o 
   3  -4   4    33251.44    33756.46    374.86 o 
   4  -4   4    15730.96    16150.44    188.36 o 
   5  -4   4       97.80       95.26     16.57 o 
   6  -4   4      520.32      551.90     23.06 o 
   7  -4   4      592.18      560.35     24.94 o 
   8  -4   4     9529.17     9377.31    146.90 o 
   9  -4   4     7504.62     7396.51    125.89 o 
  10  -4   4     2094.62     2082.15     57.76 o 
  11  -4   4     4850.67     4837.23    135.69 o 
  12  -4   4        0.31      -21.02     29.05 o 
  13  -4   4       19.31       62.79     44.12 o 
 -13  -3   4     4407.05     4682.83    129.45 o 
 -12  -3   4      847.81      857.94     52.98 o 
 -11  -3   4     2666.52     2605.97     60.48 o 
 -10  -3   4      648.22      612.49     23.32 o 
  -9  -3   4      174.21      162.64     15.08 o 
  -8  -3   4    10441.74    10460.06    143.57 o 
  -7  -3   4     1390.41     1424.70     31.83 o 
  -6  -3   4    15307.63    15147.17    138.26 o 
  -5  -3   4     9860.14     9589.09     91.46 o 
  -4  -3   4     3229.38     3358.04     44.03 o 
  -3  -3   4     8629.22     9480.88    103.07 o 
  -2  -3   4     3113.28     3172.38     40.79 o 
  -1  -3   4     9880.08     9702.69    115.10 o 
   0  -3   4    10521.49    10498.16    131.88 o 
   1  -3   4     3354.40     3219.85     50.34 o 
   2  -3   4     2676.02     2622.31     42.53 o 
   3  -3   4     1783.61     1915.32     30.81 o 
   4  -3   4     9948.00    10095.47    122.43 o 
   5  -3   4      608.82      556.03     13.84 o 
   6  -3   4      327.17      336.61     12.25 o 
   7  -3   4    10273.48    10026.31    129.54 o 
   8  -3   4      440.88      367.53     22.49 o 
   9  -3   4    11374.42    10925.96    231.08 o 
  10  -3   4     2782.04     2722.53     66.11 o 
  11  -3   4       66.07       81.31     26.99 o 
  12  -3   4      845.65      748.00     78.15 o 
  13  -3   4       80.83       82.02     47.44 o 
 -13  -2   4       10.32       12.13     24.49 o 
 -12  -2   4     1041.73     1014.95     76.42 o 
 -11  -2   4      187.05      156.31     35.27 o 
 -10  -2   4       13.97       27.76     12.67 o 
  -9  -2   4     4872.11     4674.04     64.97 o 
  -8  -2   4       35.18       45.45     14.32 o 
  -7  -2   4    18982.49    18726.98    183.83 o 
  -6  -2   4     4400.01     4488.97     55.68 o 
  -5  -2   4    10337.57    10681.46     94.48 o 
  -4  -2   4     1468.26     1727.53     25.12 o 
  -3  -2   4     2420.58     2531.55     35.66 o 
  -2  -2   4    21826.22    21552.21    214.49 o 
  -1  -2   4     1558.14     1539.71     25.97 o 
   0  -2   4     9651.47     9615.00    262.63 o 
   1  -2   4     1295.70     1295.13     29.82 o 
   2  -2   4      396.91      456.96     16.08 o 
   3  -2   4     7790.37     8406.39    117.06 o 
   4  -2   4        3.84        4.56      3.70 o 
   5  -2   4     7608.85     7200.11     81.71 o 
   6  -2   4     6325.95     6039.66     72.40 o 
   7  -2   4     1800.57     1814.20     31.83 o 
   8  -2   4    11333.60    11198.09    176.59 o 
   9  -2   4      250.83      253.98     21.01 o 
  10  -2   4      107.27      112.54     17.13 o 
  11  -2   4      551.96      584.17     40.31 o 
  12  -2   4      320.51      356.11     36.45 o 
  13  -2   4     3920.82     4204.29    262.59 o 
 -13  -1   4      541.12      463.00     65.56 o 
 -12  -1   4        1.09      -19.08     19.08 o 
 -11  -1   4      776.74      762.30     45.62 o 
 -10  -1   4     1157.24     1217.45     60.93 o 
  -9  -1   4     4498.54     4653.74     63.92 o 
  -8  -1   4    15313.13    15159.74    155.44 o 
  -7  -1   4       31.26       32.51      7.68 o 
  -6  -1   4     5739.01     5616.04     66.14 o 
  -5  -1   4        7.36        8.33      4.71 o 
  -4  -1   4    11410.99    11997.20    108.54 o 
  -3  -1   4    27471.96    27919.42    276.14 o 
  -2  -1   4     1097.10     1046.26     27.75 o 
  -1  -1   4    60208.97    59317.28    732.22 o 
   0  -1   4     9850.66     9796.51    113.83 o 
   1  -1   4     8647.03     8636.61    115.34 o 
   2  -1   4    19077.37    18892.88    465.08 o 
   3  -1   4      587.03      635.79     20.90 o 
   4  -1   4     1672.54     1552.71     23.84 o 
   5  -1   4    12819.91    12903.10    136.98 o 
   6  -1   4    15003.65    14762.24    157.05 o 
   7  -1   4    13061.74    12848.77    140.89 o 
   8  -1   4      567.47      514.26     33.47 o 
   9  -1   4       25.35       17.91      9.66 o 
  10  -1   4      746.33      712.82     33.66 o 
  11  -1   4     1597.26     1484.42     65.84 o 
  12  -1   4     1871.45     1830.65     70.40 o 
  13  -1   4      349.87      280.56     36.82 o 
  14  -1   4     2010.96     2111.60     84.50 o 
 -12   0   4      795.63      842.61     56.43 o 
 -11   0   4       40.12       64.43     29.05 o 
 -10   0   4     4709.10     4688.78    116.60 o 
  -9   0   4     2778.63     2840.20     58.00 o 
  -8   0   4     4646.48     4591.61     79.42 o 
  -7   0   4     1081.49     1035.91     33.64 o 
  -6   0   4      205.11      189.41     13.24 o 
  -5   0   4     7522.90     7897.58     77.54 o 
  -4   0   4     9951.20    10101.89     93.20 o 
  -3   0   4     8562.64     8519.78     84.33 o 
  -2   0   4    11720.24    11694.56    120.96 o 
  -1   0   4     6791.25     7121.15     83.55 o 
   0   0   4   150110.72   135889.61   2533.83 o 
   1   0   4     2489.13     2593.24     48.76 o 
   2   0   4      782.29      902.16     15.84 o 
   3   0   4    89715.53    86459.06    932.12 o 
   4   0   4        3.26        5.08      3.95 o 
   5   0   4    60358.27    59456.00    600.41 o 
   6   0   4     1648.65     1444.45     25.78 o 
   7   0   4     2459.77     2388.04     44.85 o 
   8   0   4       15.89       14.00      6.98 o 
   9   0   4      109.43       98.20     10.86 o 
  10   0   4     4842.25     4663.23    114.98 o 
  11   0   4     1399.53     1339.21     58.64 o 
  12   0   4     2870.33     2758.18     87.90 o 
  13   0   4     3520.31     3426.17    103.41 o 
  14   0   4       65.70       22.18     28.91 o 
 -12   1   4      483.67      612.59     71.78 o 
 -11   1   4     5906.29     6263.14    214.59 o 
 -10   1   4      100.47      120.46     57.75 o 
  -9   1   4     5367.06     5352.82    100.63 o 
  -8   1   4     3541.19     3498.43     71.60 o 
  -7   1   4      457.57      401.41     15.31 o 
  -6   1   4     4402.17     4288.21     73.88 o 
  -5   1   4     1035.28     1132.84     30.33 o 
  -4   1   4    29548.46    29230.07    263.12 o 
  -3   1   4     6279.21     6495.76     66.65 o 
  -2   1   4     2316.78     2256.86     33.80 o 
  -1   1   4      217.13      164.91     10.08 o 
   0   1   4    12665.66    13417.07    152.50 o 
   1   1   4    60404.87    59750.94    744.06 o 
   2   1   4     2056.07     2289.14     31.22 o 
   3   1   4     7876.35     8199.56     96.07 o 
   4   1   4    30488.28    31173.19    310.07 o 
   5   1   4      132.91      140.57     15.94 o 
   6   1   4    26615.38    26916.23    273.33 o 
   7   1   4      906.19     1030.87     24.90 o 
   8   1   4      484.11      546.29     18.48 o 
   9   1   4    13831.25    13513.81    152.16 o 
  10   1   4      785.82      753.66     29.10 o 
  11   1   4     9599.45     9853.42    170.40 o 
  12   1   4     1533.62     1513.18     63.64 o 
  13   1   4      860.95      811.26    102.49 o 
  14   1   4      272.93      194.16     32.81 o 
 -12   2   4     1697.37     2076.64    124.48 o 
 -11   2   4      543.61      466.95     64.45 o 
 -10   2   4     4390.33     4680.71    123.08 o 
  -9   2   4      821.15      775.24     36.04 o 
  -8   2   4      231.44      252.88     21.22 o 
  -7   2   4     3040.31     3048.19     49.20 o 
  -6   2   4     3179.52     3193.76     44.02 o 
  -5   2   4    24409.56    24308.32    233.72 o 
  -4   2   4     2987.71     3132.49     39.74 o 
  -3   2   4    10414.55    10184.49     91.67 o 
  -2   2   4     1483.56     1382.90     23.55 o 
  -1   2   4     1329.38     1383.41     78.40 o 
   0   2   4     6461.05     6521.43     88.48 o 
   1   2   4      624.16      604.44     12.36 o 
   2   2   4   109086.02   108681.26   1352.91 o 
   3   2   4    23036.77    23490.34    294.35 o 
   4   2   4     5862.85     6199.06     68.93 o 
   5   2   4     3011.40     2989.46     39.39 o 
   6   2   4        2.87       -0.89      4.78 o 
   7   2   4      929.75      895.17     22.20 o 
   8   2   4     5988.37     5659.06     72.35 o 
   9   2   4     4119.67     4051.91     67.38 o 
  10   2   4    20420.58    19506.66    280.54 o 
  11   2   4       12.28        5.09     12.49 o 
  12   2   4     1543.47     1533.99     50.87 o 
  13   2   4       51.32       74.85     34.44 o 
  14   2   4      260.23      271.31     69.99 o 
 -12   3   4     1774.25     1834.04    116.46 o 
 -11   3   4     1372.24     1372.21     99.31 o 
 -10   3   4      179.85      155.47     29.22 o 
  -9   3   4      323.89      287.40     32.43 o 
  -8   3   4     1007.64      997.64     37.84 o 
  -7   3   4     4118.45     4175.10     80.38 o 
  -6   3   4     7206.03     7339.47     90.20 o 
  -5   3   4      167.05      203.35     10.08 o 
  -4   3   4    17783.95    18684.58    176.48 o 
  -3   3   4      107.31      131.09      6.38 o 
  -2   3   4      298.66      394.39     10.76 o 
  -1   3   4     5393.77     5736.24     56.87 o 
   0   3   4      189.65      213.10     16.61 o 
   1   3   4    19500.45    18806.84    414.18 o 
   2   3   4      351.80      391.80     12.55 o 
   3   3   4     9869.14    10413.40    139.46 o 
   4   3   4      119.72      132.94     10.50 o 
   5   3   4       30.78       39.18      4.58 o 
   6   3   4    12781.38    13374.70    142.50 o 
   7   3   4       23.64       43.99     10.68 o 
   8   3   4     8177.86     7927.00     94.36 o 
   9   3   4     5940.97     5843.92     87.98 o 
  10   3   4     1638.38     1641.59     41.41 o 
  11   3   4      870.39      830.53     31.23 o 
  12   3   4       11.94        2.50     11.94 o 
  13   3   4      996.40      934.74     52.54 o 
  14   3   4     2074.41     1929.43     80.09 o 
 -11   4   4        8.10       14.55     23.91 o 
 -10   4   4       51.33       28.70     23.61 o 
  -9   4   4       24.09       26.07     21.28 o 
  -8   4   4     6907.62     7047.61    159.13 o 
  -7   4   4     2610.23     2696.64     81.63 o 
  -6   4   4     5326.98     5203.51     93.46 o 
  -5   4   4     3350.27     3387.38     49.61 o 
  -4   4   4       84.99       69.85      6.46 o 
  -3   4   4     9224.51    10410.76    111.75 o 
  -2   4   4      164.92      187.75     13.60 o 
  -1   4   4    28624.97    29359.69    244.30 o 
   0   4   4     3519.18     3339.95     52.76 o 
   1   4   4       38.23       40.32      3.82 o 
   2   4   4    27237.00    27709.03    273.44 o 
   3   4   4     1765.37     1888.53     25.97 o 
   4   4   4       68.97       76.22      5.71 o 
   5   4   4     4142.72     4265.90     64.18 o 
   6   4   4    11164.98    11789.49    126.96 o 
   7   4   4    38776.03    38190.42    383.45 o 
   8   4   4      445.89      386.12     24.62 o 
   9   4   4    11762.01    11418.22    150.09 o 
  10   4   4       87.38       84.56     24.22 o 
  11   4   4       16.54        3.68     11.27 o 
  12   4   4     5572.69     5352.96     96.56 o 
  13   4   4      488.40      491.81     58.78 o 
  14   4   4     2772.16     2797.69    192.53 o 
  15   4   4     1230.69     1247.73    110.65 o 
 -11   5   4      109.37       56.37     36.45 o 
 -10   5   4     1446.18     1563.16     93.15 o 
  -9   5   4     5029.12     5289.47    136.95 o 
  -8   5   4      673.11      670.88    121.44 o 
  -7   5   4     8252.45     8314.04    177.61 o 
  -6   5   4      284.94      343.05     29.65 o 
  -5   5   4        7.27        5.84      8.39 o 
  -4   5   4     2590.15     2756.84     80.47 o 
  -3   5   4     1220.81     1402.57     25.59 o 
  -2   5   4    24715.95    24265.49    224.23 o 
  -1   5   4     2141.64     2056.16     25.45 o 
   0   5   4     7991.34     7912.31     89.20 o 
   1   5   4    15352.07    15644.72    158.55 o 
   2   5   4        3.84       -1.68      7.65 o 
   3   5   4       46.91       64.52      7.22 o 
   4   5   4     3038.84     3098.00     40.93 o 
   5   5   4    37910.70    38551.38    429.68 o 
   6   5   4    41278.98    40749.02    734.70 o 
   7   5   4     2960.93     3146.91     59.87 o 
   8   5   4     8056.19     7928.96    108.99 o 
   9   5   4     1560.27     1595.79     38.49 o 
  10   5   4      214.06      195.62     16.81 o 
  11   5   4     2324.37     2313.09     52.52 o 
  12   5   4     1116.67     1062.44     37.97 o 
  13   5   4     5891.05     5954.01    177.44 o 
  14   5   4      374.53      416.23     43.01 o 
  15   5   4     1260.73     1264.19     67.23 o 
 -11   6   4     1067.64     1215.42    118.12 o 
 -10   6   4     1459.32     1471.02     69.70 o 
  -9   6   4     1876.45     1892.42     77.67 o 
  -8   6   4     7069.32     7067.07    182.30 o 
  -7   6   4       65.76       91.03     23.35 o 
  -6   6   4       72.78       53.07     32.85 o 
  -5   6   4      481.50      460.64     31.71 o 
  -4   6   4     3729.70     3760.91     91.68 o 
  -3   6   4    23015.14    23694.51    274.04 o 
  -2   6   4      235.74      374.02     13.20 o 
  -1   6   4    43032.37    43221.90    369.38 o 
   0   6   4     1908.07     1996.45     24.19 o 
   1   6   4       10.21       23.64      6.73 o 
   2   6   4     2686.39     2648.81     41.78 o 
   3   6   4     2010.77     2057.51     26.42 o 
   4   6   4    19842.62    19817.44    184.73 o 
   5   6   4     7822.09     8221.74     93.82 o 
   6   6   4    23095.27    22662.79    262.81 o 
   7   6   4    11991.18    12025.88    155.96 o 
   8   6   4      235.78      272.93     15.81 o 
   9   6   4      943.30     1000.45     32.34 o 
  10   6   4      300.72      285.95     19.05 o 
  11   6   4     4272.84     4065.64     74.62 o 
  12   6   4     5213.07     5145.38     90.77 o 
  13   6   4      217.84      193.91     26.89 o 
  14   6   4     3853.24     4101.19    109.00 o 
  15   6   4       73.56       72.78     29.63 o 
 -10   7   4     2510.57     2495.71     94.71 o 
  -9   7   4     1393.76     1459.78     68.40 o 
  -8   7   4     1782.41     1721.72     91.29 o 
  -7   7   4      595.49      578.93     68.81 o 
  -6   7   4      177.82      135.70     24.20 o 
  -5   7   4     7525.55     7324.69    504.91 o 
  -4   7   4     4784.29     4914.53    113.64 o 
  -3   7   4    11608.42    11749.93    217.16 o 
  -2   7   4    20803.89    21281.08    359.99 o 
  -1   7   4       41.02       66.06      4.49 o 
   0   7   4     2416.30     2380.05     28.36 o 
   1   7   4     1075.71     1104.75     19.68 o 
   2   7   4    14067.33    14594.89    137.93 o 
   3   7   4    44889.79    47238.36    505.58 o 
   4   7   4        7.16        1.49      4.53 o 
   5   7   4    15217.64    15159.58    161.53 o 
   6   7   4      846.39      830.62     20.77 o 
   7   7   4       48.30       48.35     10.86 o 
   8   7   4     1647.26     1717.29     38.30 o 
   9   7   4      134.45      121.07     13.85 o 
  10   7   4     5900.78     5742.52     91.80 o 
  11   7   4     2033.03     1983.25     49.42 o 
  12   7   4     2996.51     3040.29     70.32 o 
  13   7   4     2912.30     2733.35     99.73 o 
  14   7   4      127.81      122.57     24.17 o 
  15   7   4       36.00       25.45     22.18 o 
 -10   8   4       11.22       16.30     25.81 o 
  -9   8   4      926.41      888.17     56.55 o 
  -8   8   4       12.11       25.54     22.08 o 
  -7   8   4      588.69      606.54     44.06 o 
  -6   8   4     4453.80     4365.37    114.96 o 
  -5   8   4        0.77       15.20     17.08 o 
  -4   8   4    14041.74    13633.69    254.23 o 
  -3   8   4     6128.78     6154.55    131.05 o 
  -2   8   4     1632.86     1728.37     53.63 o 
  -1   8   4     1586.97     1445.09     32.11 o 
   0   8   4     1371.45     1547.02     21.34 o 
   1   8   4    22325.28    22302.77    235.94 o 
   2   8   4    18455.92    19268.57    196.65 o 
   3   8   4    18714.04    19696.40    200.03 o 
   4   8   4    13843.45    14137.30    136.50 o 
   5   8   4      108.70      125.30      9.05 o 
   6   8   4     4320.68     4424.75     59.91 o 
   7   8   4      295.58      260.81     13.43 o 
   8   8   4     5497.15     5465.94     83.31 o 
   9   8   4     9845.91     9723.76    142.96 o 
  10   8   4        2.15       -1.88     11.06 o 
  11   8   4     4243.87     4177.18     77.10 o 
  12   8   4     1189.81     1110.41     47.30 o 
  13   8   4      211.21      205.25     25.12 o 
  14   8   4      316.05      317.14     42.71 o 
  15   8   4       28.27       10.24     20.93 o 
  -9   9   4       63.01       18.87     34.23 o 
  -8   9   4      755.58      724.60     50.91 o 
  -7   9   4     2906.27     2764.92     92.82 o 
  -6   9   4     2854.27     2684.19    170.47 o 
  -5   9   4    13021.59    12483.00    244.67 o 
  -4   9   4        5.30       13.37     15.06 o 
  -3   9   4     1666.02     1606.97     84.09 o 
  -2   9   4       66.35       63.18     14.54 o 
  -1   9   4     2002.28     2059.84     41.59 o 
   0   9   4    12542.70    12288.13    136.85 o 
   1   9   4     1928.73     1993.11     32.34 o 
   2   9   4    38442.11    38977.64    354.10 o 
   3   9   4     8361.09     8435.04     86.27 o 
   4   9   4     3895.44     3824.07     48.38 o 
   5   9   4      245.05      227.42     11.39 o 
   6   9   4       28.90       19.23      6.30 o 
   7   9   4     5055.09     4840.14     66.75 o 
   8   9   4     5503.98     5488.43     84.31 o 
   9   9   4     2555.31     2425.08     51.14 o 
  10   9   4    15230.20    14996.01    211.48 o 
  11   9   4       22.59        3.97     13.07 o 
  12   9   4      820.23      722.82     37.31 o 
  13   9   4      165.69       99.14     21.27 o 
  14   9   4      637.27      625.61     39.33 o 
  15   9   4     2184.81     2198.37     71.48 o 
  -9  10   4      780.10      684.17     54.45 o 
  -8  10   4      163.02      144.84     32.91 o 
  -7  10   4     4674.55     4528.39    127.45 o 
  -6  10   4     6037.47     5724.07    143.03 o 
  -5  10   4       20.91       50.79     20.93 o 
  -4  10   4     8056.82     7366.65    161.31 o 
  -3  10   4     1324.17     1183.03     49.44 o 
  -2  10   4     4650.90     4559.36    167.21 o 
  -1  10   4     7121.40     6974.86    100.52 o 
   0  10   4     4140.23     4105.05     66.50 o 
   1  10   4    40430.96    41297.38    385.23 o 
   2  10   4      192.03      177.17     10.56 o 
   3  10   4    11895.33    12114.72    119.72 o 
   4  10   4      402.74      428.28     12.51 o 
   5  10   4      855.89      869.02     21.39 o 
   6  10   4    11211.53    11581.15    132.18 o 
   7  10   4       10.52       30.87      8.48 o 
   8  10   4    18032.66    17773.12    224.49 o 
   9  10   4     5988.20     5875.08    104.73 o 
  10  10   4     5333.02     5156.20     89.44 o 
  11  10   4     1720.73     1670.79     47.42 o 
  12  10   4      114.59      114.90     20.52 o 
  13  10   4     2136.87     2105.65     64.57 o 
  14  10   4     1232.61     1267.58     54.28 o 
  -8  11   4     3247.17     3367.96    113.15 o 
  -7  11   4     1613.58     1642.51     74.47 o 
  -6  11   4     3369.97     3413.79    105.70 o 
  -5  11   4     3203.43     3133.44     96.43 o 
  -4  11   4      357.97      322.54     31.68 o 
  -3  11   4     1302.91     1223.47     52.42 o 
  -2  11   4     2892.00     2707.75     63.48 o 
  -1  11   4     9931.63     9915.05    135.70 o 
   0  11   4     8030.12     7896.69    111.57 o 
   1  11   4      571.50      542.60     21.30 o 
   2  11   4     5893.90     5821.42     68.39 o 
   3  11   4       19.83       20.38      9.12 o 
   4  11   4     7007.00     7275.38    120.27 o 
   5  11   4    12437.90    12780.93    143.03 o 
   6  11   4     4982.26     4966.17     68.02 o 
   7  11   4    16097.36    15989.71    178.14 o 
   8  11   4      536.74      523.23     20.91 o 
   9  11   4     3806.05     3636.33     61.60 o 
  10  11   4      169.88      163.61     17.58 o 
  11  11   4      187.71      179.79     22.07 o 
  12  11   4     3509.87     3478.43     83.33 o 
  13  11   4      166.11      202.95     26.25 o 
  14  11   4     2840.78     2962.83    100.68 o 
  -8  12   4      122.29      162.02     35.97 o 
  -7  12   4     2602.45     2683.82     98.42 o 
  -6  12   4      525.68      537.09     60.10 o 
  -5  12   4       74.01       67.14     22.39 o 
  -4  12   4      981.31      901.60     61.90 o 
  -3  12   4      280.23      238.25     22.81 o 
  -2  12   4    16666.57    16437.34    244.75 o 
  -1  12   4     2148.44     2170.72     48.07 o 
   0  12   4     6828.81     6901.56    112.52 o 
   1  12   4    14122.46    13598.59    175.46 o 
   2  12   4      196.15      186.82     14.50 o 
   3  12   4      937.13     1047.65     34.06 o 
   4  12   4     2942.44     2919.91     54.13 o 
   5  12   4     5388.84     5294.71     83.40 o 
   6  12   4    17904.08    17935.99    196.18 o 
   7  12   4     1031.90      961.47     28.41 o 
   8  12   4     1685.49     1655.29     36.92 o 
   9  12   4      140.36      127.92     14.22 o 
  10  12   4      486.63      496.98     25.84 o 
  11  12   4      867.24      909.07     40.43 o 
  12  12   4     1217.30     1152.85     52.10 o 
  13  12   4     4680.98     4671.56    104.38 o 
  14  12   4      277.01      278.23     36.72 o 
  -7  13   4       30.76       32.54     32.02 o 
  -6  13   4      327.00      369.66     41.24 o 
  -5  13   4      335.80      297.56     36.88 o 
  -4  13   4     2755.75     2670.36     85.88 o 
  -3  13   4     5385.89     5134.83    103.96 o 
  -2  13   4        7.34       55.87     30.13 o 
  -1  13   4    20913.67    20034.00    252.51 o 
   0  13   4     2076.42     2071.92     47.59 o 
   1  13   4      528.26      465.56     22.30 o 
   2  13   4     5950.67     5727.94    108.85 o 
   3  13   4      741.58      768.63     26.29 o 
   4  13   4    11406.96    11706.07    155.97 o 
   5  13   4      637.99      705.65     43.20 o 
   6  13   4     4194.96     4120.71     75.46 o 
   7  13   4     2329.27     2393.39     51.54 o 
   8  13   4      232.39      215.95     17.71 o 
   9  13   4      970.83      951.09     29.76 o 
  10  13   4      293.43      296.94     22.02 o 
  11  13   4     5705.67     5636.05    127.29 o 
  12  13   4     5294.64     5105.35    126.71 o 
  13  13   4      411.23      430.49     34.80 o 
  14  13   4      625.80      609.78     41.08 o 
  -6  14   4        0.25      -21.79     21.79 o 
  -5  14   4     5303.17     5178.71    113.22 o 
  -4  14   4     2580.40     2553.85     71.84 o 
  -3  14   4     2919.74     2827.31     73.65 o 
  -2  14   4     5407.02     4960.78    102.20 o 
  -1  14   4      113.70       66.74     14.51 o 
   0  14   4     2173.96     2048.26     48.71 o 
   1  14   4     2021.86     2004.17     47.49 o 
   2  14   4     5167.65     5083.79     84.31 o 
   3  14   4    18448.91    17677.14    726.63 o 
   4  14   4      878.36      887.86     46.06 o 
   5  14   4     7541.84     7362.10    127.83 o 
   6  14   4        8.17       -4.65     10.80 o 
   7  14   4       41.81       42.28     20.46 o 
   8  14   4     3095.45     3179.61     66.01 o 
   9  14   4      716.13      703.74     26.99 o 
  10  14   4     5533.61     5525.71     92.91 o 
  11  14   4     1236.42     1160.76     49.07 o 
  12  14   4     2598.23     2614.69     73.54 o 
  13  14   4     1023.59      950.23     57.28 o 
  -5  15   4        4.62       31.73     20.41 o 
  -4  15   4     4186.39     4164.37     98.72 o 
  -3  15   4     2162.87     2140.66     65.14 o 
  -2  15   4      671.88      648.13     35.55 o 
  -1  15   4      788.94      712.67     31.15 o 
   0  15   4      380.07      349.37     23.17 o 
   1  15   4    11945.45    12035.21    166.39 o 
   2  15   4     3480.56     3465.33     83.08 o 
   3  15   4     3592.53     3463.09     78.65 o 
   4  15   4     2034.66     2088.19     73.03 o 
   5  15   4      129.94      125.70     28.40 o 
   6  15   4      807.87      760.08     35.99 o 
   7  15   4      305.90      347.89     23.19 o 
   8  15   4     3878.84     4073.69     79.12 o 
   9  15   4     4436.80     4580.04     87.27 o 
  10  15   4       33.93       57.71     16.01 o 
  11  15   4     2953.73     2904.60     75.24 o 
  12  15   4      357.75      329.63     54.89 o 
  13  15   4        0.08        7.54     20.09 o 
  -4  16   4      152.40      165.81     26.76 o 
  -3  16   4      385.53      394.81     33.11 o 
  -2  16   4       74.69       65.58     25.30 o 
  -1  16   4      590.05      606.21     35.14 o 
   0  16   4     6153.91     5934.11    118.72 o 
   1  16   4       75.96       61.95     15.08 o 
   2  16   4     8879.78     8613.82    152.28 o 
   3  16   4     1759.21     1663.18     76.49 o 
   4  16   4      261.34      228.68     24.40 o 
   5  16   4      278.73      286.17     33.75 o 
   6  16   4      306.88      318.00     29.37 o 
   7  16   4     3639.43     3722.43     86.10 o 
   8  16   4     2042.53     2127.97     55.38 o 
   9  16   4     2806.89     2769.38     75.93 o 
  10  16   4     2465.06     2448.15     72.45 o 
  11  16   4        2.42        3.06     18.38 o 
  12  16   4       10.69      -23.23     52.01 o 
  13  16   4      366.88      383.78     34.98 o 
  -3  17   4       55.21       22.43     18.42 o 
  -2  17   4     3030.30     2917.47     79.64 o 
  -1  17   4     3293.15     3179.77     81.77 o 
   0  17   4     1460.31     1437.22     45.47 o 
   1  17   4     4603.97     4557.88     99.94 o 
   2  17   4        4.51       12.75     14.34 o 
   3  17   4      499.31      483.61     32.38 o 
   4  17   4      249.04      267.17     26.84 o 
   5  17   4     1139.31     1151.26     57.88 o 
   6  17   4     4637.90     4794.09    127.33 o 
   7  17   4      172.47      127.97     22.77 o 
   8  17   4     5164.22     5395.72    113.48 o 
   9  17   4     2142.99     2027.32     64.69 o 
  10  17   4       33.95        8.39     19.51 o 
  11  17   4       45.06       44.40     22.21 o 
  12  17   4       40.22       42.64     28.55 o 
  -2  18   4      396.62      364.04     33.60 o 
  -1  18   4     2963.95     2810.77     78.92 o 
   0  18   4     2475.29     2416.66     61.25 o 
   1  18   4      137.93      121.05     21.97 o 
   2  18   4       51.28       38.53     18.18 o 
   3  18   4        9.98       -5.08     18.67 o 
   4  18   4     2976.12     2850.60     76.93 o 
   5  18   4     3288.00     3285.61    120.89 o 
   6  18   4      969.18     1085.20     59.84 o 
   7  18   4     5806.72     5761.37    163.42 o 
   8  18   4      173.67      157.29     25.42 o 
   9  18   4      405.75      369.88     32.95 o 
  10  18   4      465.31      471.18     37.40 o 
  11  18   4      654.38      711.67     44.06 o 
  -1  19   4      817.97      787.40     50.46 o 
   0  19   4     1425.65     1364.64     61.21 o 
   1  19   4      203.46      200.52     27.58 o 
   2  19   4       44.35       44.38     19.88 o 
   3  19   4     3557.80     3448.59     88.76 o 
   4  19   4      921.49     1077.04     50.05 o 
   5  19   4     6655.08     6548.40    134.19 o 
   6  19   4     3358.91     3318.45    107.38 o 
   7  19   4      293.25      343.84     41.03 o 
   8  19   4      118.83      125.35     31.19 o 
   9  19   4        9.06       18.92     24.75 o 
  10  19   4     1919.62     1988.01     70.05 o 
   1  20   4      245.86      224.55     30.31 o 
   2  20   4     4667.15     4789.03    112.30 o 
   3  20   4      214.64      206.22     29.34 o 
   4  20   4     8720.43     8683.46    166.14 o 
   5  20   4      598.78      528.65     39.38 o 
   6  20   4     1685.31     1635.24     86.47 o 
   7  20   4      161.66      139.37     32.39 o 
   8  20   4       60.04       64.40     33.96 o 
   9  20   4     3037.93     2999.24    153.18 o 
   4  21   4       42.40       36.48     22.31 o 
   5  21   4     3296.47     3402.51     93.58 o 
   6  21   4        8.80        0.30     19.88 o 
  -4 -20   5      392.08      449.79     47.53 o 
  -3 -20   5     2158.01     2238.73     74.09 o 
  -7 -19   5      249.99      256.29     57.40 o 
  -6 -19   5      217.81      147.46     30.80 o 
  -5 -19   5        6.96       40.57     21.27 o 
  -4 -19   5     5464.39     5594.14    122.30 o 
  -3 -19   5     1563.68     1685.03     62.50 o 
  -2 -19   5     1275.65     1246.20     53.85 o 
  -1 -19   5      988.28     1139.22     52.81 o 
   0 -19   5        1.02       -2.30     17.92 o 
   1 -19   5      515.30      513.77     48.62 o 
  -8 -18   5      326.06      344.52     42.49 o 
  -7 -18   5      298.95      287.69     38.82 o 
  -6 -18   5     1183.30     1321.86     96.27 o 
  -5 -18   5     7269.51     7789.87    149.57 o 
  -4 -18   5      108.42      136.87     24.76 o 
  -3 -18   5     4728.00     4997.08    111.20 o 
  -2 -18   5      444.04      483.27     50.53 o 
  -1 -18   5       18.02       22.22     17.60 o 
   0 -18   5      709.51      722.23     35.81 o 
   1 -18   5        9.04       24.83     19.52 o 
   2 -18   5     4677.19     4966.30    223.38 o 
   3 -18   5     1582.66     1759.01    178.29 o 
  -9 -17   5        5.17       27.41     28.18 o 
  -8 -17   5       62.38      111.48     31.74 o 
  -7 -17   5     4137.68     4534.77    129.54 o 
  -6 -17   5     2068.55     2200.61     83.47 o 
  -5 -17   5     1342.24     1359.22     64.09 o 
  -4 -17   5     5148.04     5270.72    111.53 o 
  -3 -17   5       15.63       10.45     17.43 o 
  -2 -17   5       17.66       67.08     19.13 o 
  -1 -17   5      638.61      644.96     38.04 o 
   0 -17   5     1316.19     1354.36     44.88 o 
   1 -17   5     6331.92     6210.23    126.70 o 
   2 -17   5       10.94       32.87     22.86 o 
   3 -17   5     2938.90     2933.28    122.82 o 
   4 -17   5      574.73      522.96     48.30 o 
 -10 -16   5       21.97        4.32     17.17 o 
  -9 -16   5      193.69      214.89     28.47 o 
  -8 -16   5     3640.42     3814.66    111.83 o 
  -7 -16   5      218.22      250.79     35.17 o 
  -6 -16   5     4163.17     4555.73     87.19 o 
  -5 -16   5     1532.96     1678.50     55.20 o 
  -4 -16   5      345.01      373.23     29.29 o 
  -3 -16   5        6.05        8.68     17.55 o 
  -2 -16   5       25.92       30.89     16.27 o 
  -1 -16   5     5266.62     5323.92     93.70 o 
   0 -16   5     3018.75     3215.01     69.25 o 
   1 -16   5     1805.81     1866.02     51.73 o 
   2 -16   5     4605.14     4521.74    123.02 o 
   3 -16   5       71.38       25.15     38.59 o 
   4 -16   5        8.53       34.59     53.39 o 
   5 -16   5      708.53      671.57     52.43 o 
 -11 -15   5      102.21      101.62     22.18 o 
 -10 -15   5     1009.48      949.15     40.41 o 
  -9 -15   5     3366.16     3541.19     74.41 o 
  -8 -15   5      456.01      431.11     30.35 o 
  -7 -15   5     7733.82     7991.08    108.30 o 
  -6 -15   5      304.90      311.03     20.54 o 
  -5 -15   5       18.03       16.86     12.98 o 
  -4 -15   5       34.56        4.31     13.67 o 
  -3 -15   5       48.51       82.31     18.03 o 
  -2 -15   5    10115.92    10379.46    147.81 o 
  -1 -15   5     2164.80     2229.06     53.25 o 
   0 -15   5     8054.33     8092.73    124.46 o 
   1 -15   5     2333.49     2464.37     67.90 o 
   2 -15   5      529.07      450.79     37.54 o 
   3 -15   5        0.36        5.64     19.96 o 
   4 -15   5       80.16       83.04     25.79 o 
   5 -15   5     2846.21     2729.10     97.30 o 
   6 -15   5     3794.93     3816.50    122.33 o 
 -11 -14   5      602.96      564.05     33.82 o 
 -10 -14   5      461.89      434.82     30.96 o 
  -9 -14   5     2965.58     3154.23     78.80 o 
  -8 -14   5     7158.91     6999.65    111.56 o 
  -7 -14   5      713.80      683.73     25.25 o 
  -6 -14   5     1214.90     1234.54     29.05 o 
  -5 -14   5      517.69      511.19     19.03 o 
  -4 -14   5     1394.64     1382.81     40.42 o 
  -3 -14   5     6446.06     6621.14    120.90 o 
  -2 -14   5      641.54      675.78     27.87 o 
  -1 -14   5     6826.29     7274.32    111.00 o 
   0 -14   5      664.98      694.01     33.20 o 
   1 -14   5     1566.90     1572.70     50.31 o 
   2 -14   5      675.25      731.74     44.17 o 
   3 -14   5      190.63      203.82     29.60 o 
   4 -14   5    11851.19    11795.73    242.84 o 
   5 -14   5     1084.92      983.24     56.23 o 
   6 -14   5     3556.18     3549.99    121.99 o 
   7 -14   5     1672.56     1544.56     76.43 o 
 -12 -13   5      881.00      753.30     41.86 o 
 -11 -13   5       32.65       27.51     18.56 o 
 -10 -13   5     8030.72     7886.36    125.73 o 
  -9 -13   5     1786.40     1842.25     67.80 o 
  -8 -13   5      654.48      675.97     30.59 o 
  -7 -13   5     3493.77     3572.81     57.37 o 
  -6 -13   5      978.45      957.42     28.05 o 
  -5 -13   5     3534.39     3641.20     50.37 o 
  -4 -13   5      733.08      784.73     23.84 o 
  -3 -13   5     5605.04     5656.89     71.20 o 
  -2 -13   5     8751.92     8957.11    126.40 o 
  -1 -13   5     1030.78     1115.13     34.09 o 
   0 -13   5     2001.74     1991.27     53.39 o 
   1 -13   5      238.39      214.38     21.24 o 
   2 -13   5     5920.78     6058.02    139.23 o 
   3 -13   5    10870.46    11062.13    222.81 o 
   4 -13   5      859.34      907.86     56.22 o 
   5 -13   5     6328.97     6414.05    155.88 o 
   6 -13   5      263.49      227.86     54.77 o 
   7 -13   5      589.35      579.31     87.90 o 
   8 -13   5      230.24      173.42     40.80 o 
 -12 -12   5     1349.14     1452.41     49.99 o 
 -11 -12   5     6356.77     6590.00    112.94 o 
 -10 -12   5        1.13      -11.33     14.67 o 
  -9 -12   5     1283.67     1332.15     42.51 o 
  -8 -12   5      181.90      162.70     17.25 o 
  -7 -12   5        5.30        2.08     12.45 o 
  -6 -12   5     1569.02     1622.42     39.32 o 
  -5 -12   5       31.75       35.45      8.84 o 
  -4 -12   5     7285.45     7398.95     87.16 o 
  -3 -12   5     4075.74     4173.12     51.69 o 
  -2 -12   5     3220.42     3394.67     44.51 o 
  -1 -12   5     2777.81     2665.36     52.59 o 
   0 -12   5       48.18       59.90     18.10 o 
   1 -12   5     3595.21     3657.95     76.66 o 
   2 -12   5     3343.92     3210.85     88.03 o 
   3 -12   5     9099.47     9016.30    193.50 o 
   4 -12   5     4226.70     4146.42    109.94 o 
   5 -12   5       92.76       83.23     23.93 o 
   6 -12   5     1486.89     1462.72     65.74 o 
   7 -12   5        0.39       -8.95     19.59 o 
   8 -12   5     1288.28     1336.56     70.40 o 
   9 -12   5     3207.61     3381.87    117.18 o 
 -12 -11   5     2041.36     2042.91     58.51 o 
 -11 -11   5     1030.35     1105.36     47.83 o 
 -10 -11   5     1434.03     1407.27     44.41 o 
  -9 -11   5        1.61      -12.27     12.27 o 
  -8 -11   5      908.27      840.78     29.99 o 
  -7 -11   5     2887.63     2910.78     49.54 o 
  -6 -11   5      898.79      923.19     30.59 o 
  -5 -11   5    22154.66    22336.35    201.01 o 
  -4 -11   5     3356.50     3437.99     49.56 o 
  -3 -11   5     4964.73     5086.17     58.41 o 
  -2 -11   5      730.13      713.65     19.74 o 
  -1 -11   5      245.91      283.32     11.67 o 
   0 -11   5     8100.12     8296.63     89.98 o 
   1 -11   5        3.60       14.32      9.92 o 
   2 -11   5    11772.34    11483.25    218.08 o 
   3 -11   5     2533.54     2488.77     75.25 o 
   4 -11   5     2997.31     2905.17    163.35 o 
   5 -11   5      474.56      418.26     35.01 o 
   6 -11   5        0.26       -9.86     16.24 o 
   7 -11   5     3523.90     3372.57    104.57 o 
   8 -11   5     1327.50     1165.05     64.46 o 
   9 -11   5     2044.73     2206.33    117.08 o 
 -12 -10   5     1427.28     1452.41     49.19 o 
 -11 -10   5     1231.31     1212.49     47.11 o 
 -10 -10   5       15.47       12.87     14.34 o 
  -9 -10   5     1040.44      946.25     35.26 o 
  -8 -10   5      635.49      618.20     25.62 o 
  -7 -10   5    12841.98    12879.07    138.64 o 
  -6 -10   5     3135.67     3190.15     58.33 o 
  -5 -10   5     8877.01     9082.37     92.99 o 
  -4 -10   5    10254.01    10365.66    101.73 o 
  -3 -10   5        1.23        7.92      5.67 o 
  -2 -10   5       29.27       43.73     11.85 o 
  -1 -10   5     6448.02     6685.09     69.39 o 
   0 -10   5     5761.27     5997.77     69.15 o 
   1 -10   5    15362.45    15478.61    168.89 o 
   2 -10   5       72.42       85.99     16.86 o 
   3 -10   5    11626.67    11414.42    216.89 o 
   4 -10   5       20.14        2.67     15.14 o 
   5 -10   5     1967.82     1923.28     68.78 o 
   6 -10   5     3196.74     3193.80     95.14 o 
   7 -10   5        3.68       -8.07     28.70 o 
   8 -10   5     6993.97     7008.92    169.86 o 
   9 -10   5     3140.08     3068.47    105.68 o 
  10 -10   5      607.96      561.34     51.46 o 
 -13  -9   5     2121.36     2233.66     72.49 o 
 -12  -9   5       85.03       75.84     20.83 o 
 -11  -9   5       18.39       25.05     15.83 o 
 -10  -9   5     1024.94     1026.96     38.43 o 
  -9  -9   5     2256.79     2220.39     48.30 o 
  -8  -9   5    10583.01    10668.74    133.26 o 
  -7  -9   5      505.34      509.43     20.12 o 
  -6  -9   5    10599.20    10532.14    114.83 o 
  -5  -9   5    12381.92    12346.29    118.36 o 
  -4  -9   5      419.08      422.29     13.64 o 
  -3  -9   5      626.34      629.74     15.98 o 
  -2  -9   5     1155.94     1122.81     20.72 o 
  -1  -9   5    21989.17    22493.46    211.80 o 
   0  -9   5    15477.00    15658.03    154.01 o 
   1  -9   5     3560.74     3584.43     50.75 o 
   2  -9   5    14159.99    14028.55    169.80 o 
   3  -9   5        0.24        3.33      8.56 o 
   4  -9   5      928.85      915.06     42.04 o 
   5  -9   5     4274.54     4044.04    146.34 o 
   6  -9   5     2789.62     2749.69    108.65 o 
   7  -9   5    11011.93    10538.19    245.37 o 
   8  -9   5      252.51      272.61     35.59 o 
   9  -9   5     1468.02     1599.67     73.92 o 
  10  -9   5       93.04      102.86     29.83 o 
  11  -9   5       12.46       -5.48     26.20 o 
 -13  -8   5        6.71      -10.65     19.01 o 
 -12  -8   5        3.90       -7.55     15.52 o 
 -11  -8   5      120.48      114.33     19.87 o 
 -10  -8   5     2575.53     2490.71     57.85 o 
  -9  -8   5     7045.34     6953.62     98.15 o 
  -8  -8   5     1119.45     1124.45     32.22 o 
  -7  -8   5    11291.81    11334.72    128.76 o 
  -6  -8   5      535.45      560.93     20.10 o 
  -5  -8   5      415.57      423.20     13.00 o 
  -4  -8   5      215.51      248.18     12.98 o 
  -3  -8   5      468.61      463.53     13.32 o 
  -2  -8   5    22424.54    22355.75    194.39 o 
  -1  -8   5      560.68      565.92     20.15 o 
   0  -8   5    29468.62    29513.48    274.93 o 
   1  -8   5     6537.42     6577.52     71.84 o 
   2  -8   5       56.77       61.25      7.93 o 
   3  -8   5       43.97       49.84      7.82 o 
   4  -8   5      190.21      206.92     15.96 o 
   5  -8   5    20803.89    20521.75    360.96 o 
   6  -8   5    11483.59    11040.06    218.03 o 
   7  -8   5     1597.18     1592.91     89.28 o 
   8  -8   5     1872.17     1861.33    159.75 o 
   9  -8   5        1.66      -17.09     17.09 o 
  10  -8   5      785.28      758.91     53.50 o 
  11  -8   5      779.32      812.17     57.60 o 
 -13  -7   5       12.07        4.49     20.56 o 
 -12  -7   5       59.19       24.51     16.47 o 
 -11  -7   5     5407.58     5280.20     93.72 o 
 -10  -7   5      811.07      834.97     30.85 o 
  -9  -7   5     6334.28     6234.91     89.91 o 
  -8  -7   5     6642.63     6924.76     94.54 o 
  -7  -7   5       50.72       66.69     10.14 o 
  -6  -7   5      401.73      388.75     22.40 o 
  -5  -7   5      653.66      671.55     15.66 o 
  -4  -7   5    10152.78    10161.67    107.73 o 
  -3  -7   5    14545.89    14902.21    134.30 o 
  -2  -7   5     5355.73     5676.27     58.49 o 
  -1  -7   5    58550.80    59718.61    531.49 o 
   0  -7   5     1416.32     1478.64     24.05 o 
   1  -7   5      264.45      283.40     18.33 o 
   2  -7   5     2017.86     1987.64     35.09 o 
   3  -7   5     5359.58     5579.65     76.03 o 
   4  -7   5    15498.25    15201.81    206.24 o 
   5  -7   5      187.20      185.65     18.69 o 
   6  -7   5     7929.76     7839.44    170.95 o 
   7  -7   5      924.06      871.25     46.80 o 
   8  -7   5      490.23      456.38     38.07 o 
   9  -7   5      978.89      905.69     51.85 o 
  10  -7   5      122.40      115.69     29.45 o 
  11  -7   5     2392.83     2521.41    142.05 o 
  12  -7   5     1027.71     1002.71     64.25 o 
 -13  -6   5      401.75      331.81     41.21 o 
 -12  -6   5     2706.79     2877.39     77.99 o 
 -11  -6   5      105.04      109.13     19.71 o 
 -10  -6   5     5496.35     5762.29     87.30 o 
  -9  -6   5     2064.09     2046.24     44.68 o 
  -8  -6   5      885.10      870.65     36.58 o 
  -7  -6   5      395.35      371.58     16.39 o 
  -6  -6   5      331.83      346.02     13.44 o 
  -5  -6   5    24262.53    25098.88    203.53 o 
  -4  -6   5     7278.71     7443.37     74.11 o 
  -3  -6   5    18342.22    18360.73    161.14 o 
  -2  -6   5    27029.78    27753.38    235.56 o 
  -1  -6   5     1942.14     1969.32     33.18 o 
   0  -6   5      160.47      207.80      9.65 o 
   1  -6   5     3347.64     3510.60     59.61 o 
   2  -6   5    19344.73    19536.98    222.91 o 
   3  -6   5    19022.10    18818.79    193.59 o 
   4  -6   5     2590.64     2664.33     43.67 o 
   5  -6   5     5740.96     5601.48     78.34 o 
   6  -6   5       73.23       80.84     12.87 o 
   7  -6   5      432.29      391.84     22.64 o 
   8  -6   5      737.05      709.23     31.52 o 
   9  -6   5      586.45      536.41     41.98 o 
  10  -6   5     4386.23     4404.43    122.61 o 
  11  -6   5      675.08      769.17     52.59 o 
  12  -6   5     1542.25     1513.06     87.00 o 
 -13  -5   5      712.70      773.02     42.92 o 
 -12  -5   5     1306.77     1312.83     55.11 o 
 -11  -5   5     4514.60     4441.83     88.46 o 
 -10  -5   5       39.81       35.23     12.99 o 
  -9  -5   5     1225.42     1134.10     32.43 o 
  -8  -5   5       77.23       78.78     13.57 o 
  -7  -5   5      454.70      418.75     16.92 o 
  -6  -5   5    12853.66    12846.35    121.62 o 
  -5  -5   5        1.45       17.08      6.23 o 
  -4  -5   5    42241.50    42031.89    380.79 o 
  -3  -5   5     8341.44     8655.64     98.41 o 
  -2  -5   5     5892.97     6188.19     73.12 o 
  -1  -5   5     1430.82     1624.99     26.29 o 
   0  -5   5       74.99       83.12      5.82 o 
   1  -5   5    52712.39    54244.39    661.39 o 
   2  -5   5    13261.34    13533.07    141.64 o 
   3  -5   5    19056.02    18827.24    193.15 o 
   4  -5   5     8398.34     8347.22     92.95 o 
   5  -5   5      520.73      498.66     17.08 o 
   6  -5   5      194.22      239.02     13.60 o 
   7  -5   5      204.65      200.63     17.55 o 
   8  -5   5     2377.88     2313.51     56.47 o 
   9  -5   5     8968.99     8547.32    141.67 o 
  10  -5   5      149.64      159.50     30.62 o 
  11  -5   5     3251.01     3197.85    125.17 o 
  12  -5   5      134.01      209.82     52.56 o 
 -13  -4   5     3007.84     3153.48    125.38 o 
 -12  -4   5     2700.20     2626.78     73.29 o 
 -11  -4   5     2102.65     2057.74     52.92 o 
 -10  -4   5     1813.90     1710.87     58.71 o 
  -9  -4   5      213.54      182.31     16.20 o 
  -8  -4   5     4609.15     4486.62     76.87 o 
  -7  -4   5     3548.81     3493.34     46.13 o 
  -6  -4   5     4021.68     3925.02     48.25 o 
  -5  -4   5    27565.83    27746.04    238.54 o 
  -4  -4   5     1822.27     2180.16     32.33 o 
  -3  -4   5     2543.25     2412.82     32.91 o 
  -2  -4   5      355.59      433.59     13.11 o 
  -1  -4   5      497.31      444.32     19.91 o 
   0  -4   5     7711.63     7455.74     92.52 o 
   1  -4   5       55.69       60.63      9.66 o 
   2  -4   5    43147.97    41653.38    411.12 o 
   3  -4   5    10905.45    10661.22    113.63 o 
   4  -4   5     4216.85     3970.73     50.57 o 
   5  -4   5      344.83      344.49     11.66 o 
   6  -4   5      102.09      116.00     10.11 o 
   7  -4   5    12065.83    12090.92    180.81 o 
   8  -4   5     3888.64     3756.53     78.42 o 
   9  -4   5     5458.25     5409.68    100.27 o 
  10  -4   5     3129.28     3048.64     71.33 o 
  11  -4   5       38.35       30.54     27.87 o 
  12  -4   5        3.40       36.24     36.10 o 
  13  -4   5      129.31       72.06     46.06 o 
 -13  -3   5       22.49       20.71     25.81 o 
 -12  -3   5     1207.80     1261.45     73.31 o 
 -11  -3   5      380.92      364.85     25.70 o 
 -10  -3   5      137.91      103.23     15.26 o 
  -9  -3   5     2782.82     2675.64     50.89 o 
  -8  -3   5       45.61       38.27      9.58 o 
  -7  -3   5    10282.33    10301.26    127.94 o 
  -6  -3   5    11007.03    11131.53    107.13 o 
  -5  -3   5     5078.91     5242.01     57.19 o 
  -4  -3   5     9331.18     9360.03    102.58 o 
  -3  -3   5       92.91       93.58      6.96 o 
  -2  -3   5      349.62      293.84     23.10 o 
  -1  -3   5     3194.90     3110.96     45.55 o 
   0  -3   5     3892.79     3796.30     61.54 o 
   1  -3   5     7558.64     7623.44    106.59 o 
   2  -3   5      461.30      459.94     12.36 o 
   3  -3   5    12728.94    13280.71    153.99 o 
   4  -3   5      103.68      112.21      6.72 o 
   5  -3   5     2814.33     2816.02     39.11 o 
   6  -3   5    14098.96    14207.60    152.59 o 
   7  -3   5       24.41       59.24     17.75 o 
   8  -3   5     9291.21     8944.22    161.51 o 
   9  -3   5     1280.87     1240.09     41.39 o 
  10  -3   5     1039.15      841.06     36.39 o 
  11  -3   5      121.83      141.95     48.32 o 
  12  -3   5       10.37       11.13     19.43 o 
  13  -3   5     3199.60     3108.32    160.72 o 
 -13  -2   5      686.14      637.00     75.10 o 
 -12  -2   5        0.87        1.47     20.17 o 
 -11  -2   5      181.83      185.45     29.42 o 
 -10  -2   5      673.51      717.37     28.68 o 
  -9  -2   5     2886.14     2841.44     52.41 o 
  -8  -2   5    10800.60    10845.44    118.29 o 
  -7  -2   5      931.20      932.67     23.50 o 
  -6  -2   5     3530.18     3515.62     44.27 o 
  -5  -2   5     6543.29     6823.97     69.93 o 
  -4  -2   5     1333.69     1507.54     23.95 o 
  -3  -2   5    14834.46    14803.95    154.44 o 
  -2  -2   5     9105.11     9468.07    102.19 o 
  -1  -2   5    47815.72    47032.21    515.99 o 
   0  -2   5     4627.64     4601.09     69.93 o 
   1  -2   5      797.87      851.44     20.04 o 
   2  -2   5    13025.06    12721.36    145.97 o 
   3  -2   5     1311.02     1339.32     21.71 o 
   4  -2   5      715.71      612.66     14.28 o 
   5  -2   5     6228.36     6086.17     71.48 o 
   6  -2   5     1426.82     1339.12     24.98 o 
   7  -2   5     7611.80     7402.48     88.44 o 
   8  -2   5        0.73        0.20     12.18 o 
   9  -2   5      793.23      803.84     41.74 o 
  10  -2   5      408.05      405.19     43.86 o 
  11  -2   5      917.52      923.58     49.03 o 
  12  -2   5     3744.60     3922.82    109.53 o 
  13  -2   5        0.27        3.93     25.80 o 
 -12  -1   5      467.45      512.19     42.21 o 
 -11  -1   5        3.78       -4.36     17.96 o 
 -10  -1   5     2060.90     2231.13     74.73 o 
  -9  -1   5     5179.04     5136.02     69.09 o 
  -8  -1   5      589.41      618.84     21.00 o 
  -7  -1   5     3021.04     2877.04     43.43 o 
  -6  -1   5      605.05      662.02     17.09 o 
  -5  -1   5     2077.09     2049.71     29.64 o 
  -4  -1   5     1351.81     1250.36     22.48 o 
  -3  -1   5     3237.61     3312.36     44.59 o 
  -2  -1   5    39794.46    38956.79    379.86 o 
  -1  -1   5    16767.10    17873.62    280.56 o 
   0  -1   5    65239.09    64504.10    806.78 o 
   1  -1   5     7148.01     7458.18     89.15 o 
   2  -1   5     2296.44     2241.37     33.06 o 
   3  -1   5     3860.73     3641.74     48.40 o 
   4  -1   5     1237.73     1418.24     23.03 o 
   5  -1   5    49009.17    48258.71    477.06 o 
   6  -1   5     6951.34     6526.89     83.05 o 
   7  -1   5     2734.41     2776.40     41.87 o 
   8  -1   5       75.03       71.66      9.07 o 
   9  -1   5      109.04       98.98     13.99 o 
  10  -1   5     3920.20     3608.70     75.76 o 
  11  -1   5     2005.93     1939.62     69.04 o 
  12  -1   5      552.63      528.28     51.11 o 
  13  -1   5     3346.80     3339.64    103.05 o 
  14  -1   5        7.82       48.74     26.18 o 
 -12   0   5      256.20      199.86     32.79 o 
 -11   0   5     2899.15     3039.47     93.38 o 
 -10   0   5      971.53     1028.62     50.54 o 
  -9   0   5     2809.42     2853.91     57.67 o 
  -8   0   5     2910.23     2859.28     45.38 o 
  -7   0   5        0.47        8.06      7.35 o 
  -6   0   5     1247.51     1259.15     25.46 o 
  -5   0   5     3076.77     3178.13     40.59 o 
  -4   0   5    19921.00    20165.90    174.97 o 
  -3   0   5    29324.57    29600.43    269.45 o 
  -2   0   5      149.36      139.21      8.75 o 
  -1   0   5     7063.10     7258.45     89.74 o 
   0   0   5     1134.76     1179.26     44.95 o 
   1   0   5    55119.12    53096.08    782.20 o 
   2   0   5    73113.83    72063.76    783.54 o 
   3   0   5     6735.05     6881.37     98.06 o 
   4   0   5    40187.91    39683.11    392.53 o 
   5   0   5     2318.94     2361.64     34.16 o 
   6   0   5     5230.03     5568.46     67.72 o 
   7   0   5     7164.40     7339.46     87.18 o 
   8   0   5      299.16      291.80     13.30 o 
   9   0   5     9057.21     8860.84    144.10 o 
  10   0   5      508.29      488.38     49.06 o 
  11   0   5     6266.63     6172.00    181.05 o 
  12   0   5     2465.52     2571.14     83.83 o 
  13   0   5      272.20      291.66     35.82 o 
  14   0   5      396.01      411.07     42.67 o 
 -12   1   5     3223.88     3627.27    166.25 o 
 -11   1   5        3.08       26.00     32.37 o 
 -10   1   5     3065.25     3369.47    112.73 o 
  -9   1   5      749.28      783.65     42.21 o 
  -8   1   5      953.96      932.43     30.82 o 
  -7   1   5       10.97        8.28      7.17 o 
  -6   1   5      615.73      688.01     21.41 o 
  -5   1   5    23512.71    23689.26    219.52 o 
  -4   1   5     2933.95     2825.75     37.37 o 
  -3   1   5     4837.51     4654.92     50.39 o 
  -2   1   5     3082.37     2927.58     38.52 o 
  -1   1   5      617.41      614.15     15.70 o 
   0   1   5     3558.00     3853.69     58.28 o 
   1   1   5     2916.69     2813.77     43.97 o 
   2   1   5      219.42      212.58      8.11 o 
   3   1   5     9245.26    10132.78    117.89 o 
   4   1   5     3426.63     3636.50     44.75 o 
   5   1   5    31456.77    32049.12    366.19 o 
   6   1   5      368.02      375.68     13.07 o 
   7   1   5     3088.36     3177.08     63.11 o 
   8   1   5     3817.20     3843.84     54.31 o 
   9   1   5     1586.09     1589.61     32.87 o 
  10   1   5    11289.40    11118.78    148.72 o 
  11   1   5      670.97      595.63     35.58 o 
  12   1   5     1700.62     1631.06     65.83 o 
  13   1   5       49.55       10.33     20.57 o 
  14   1   5        0.40      -20.09     20.38 o 
 -12   2   5     1369.10     1461.97    104.70 o 
 -11   2   5     2243.18     2163.36    121.58 o 
 -10   2   5       79.98       61.57     29.74 o 
  -9   2   5      867.96      901.02     52.73 o 
  -8   2   5        4.07        2.69     12.76 o 
  -7   2   5     4090.68     4169.89     77.58 o 
  -6   2   5    21583.20    22015.47    211.55 o 
  -5   2   5       25.38       38.81      7.08 o 
  -4   2   5    26011.51    26522.96    225.55 o 
  -3   2   5      547.88      569.37     12.74 o 
  -2   2   5     1413.38     1578.54     27.54 o 
  -1   2   5    11544.45    12067.67    145.74 o 
   0   2   5     2038.02     2234.29     32.93 o 
   1   2   5    23590.23    23078.87    255.63 o 
   2   2   5     3863.74     3857.68     57.15 o 
   3   2   5     4401.86     4235.75     54.37 o 
   4   2   5     5466.47     5611.97     68.34 o 
   5   2   5        9.13        0.76      4.56 o 
   6   2   5     3993.17     3921.86     50.89 o 
   7   2   5      112.03      151.48      9.38 o 
   8   2   5     6112.70     6121.40     76.96 o 
   9   2   5     6181.58     6082.39    115.53 o 
  10   2   5      711.74      594.73     26.30 o 
  11   2   5     1085.27     1140.13     35.35 o 
  12   2   5       13.31        1.66     14.63 o 
  13   2   5        9.00        3.60     19.21 o 
  14   2   5      922.12      888.66     55.24 o 
 -11   3   5       52.88       57.12     39.97 o 
 -10   3   5       35.85       37.64     36.31 o 
  -9   3   5        0.02       29.61     23.58 o 
  -8   3   5     8181.96     8429.13    139.25 o 
  -7   3   5     7449.44     7532.19    124.78 o 
  -6   3   5     4054.97     4152.51     53.87 o 
  -5   3   5    18362.42    18467.89    178.26 o 
  -4   3   5      116.74      116.10      7.98 o 
  -3   3   5     1340.84     1523.87     24.65 o 
  -2   3   5     6209.60     6784.12     75.57 o 
  -1   3   5    25455.53    26216.38    284.65 o 
   0   3   5    30027.05    29595.63    421.72 o 
   1   3   5     5652.58     6062.36     74.00 o 
   2   3   5    97894.00    96886.64   1158.60 o 
   3   3   5    20093.84    20939.20    233.88 o 
   4   3   5     1477.36     1558.46     23.58 o 
   5   3   5       70.80       79.12      7.66 o 
   6   3   5     1157.42     1268.56     34.84 o 
   7   3   5    24654.37    24273.68    250.21 o 
   8   3   5     2540.06     2454.35     39.61 o 
   9   3   5     6731.45     6517.76     95.37 o 
  10   3   5     5209.88     5104.20     82.53 o 
  11   3   5       43.60       49.23     12.57 o 
  12   3   5     1687.71     1682.52     45.04 o 
  13   3   5      610.48      646.00    101.59 o 
  14   3   5     2389.73     2219.34     85.78 o 
 -11   4   5        9.26       18.81     33.75 o 
 -10   4   5      483.54      454.09     78.56 o 
  -9   4   5     7193.40     7204.28    166.64 o 
  -8   4   5       12.09       35.09     26.14 o 
  -7   4   5     8144.43     8366.30    177.14 o 
  -6   4   5      866.49      884.06     32.22 o 
  -5   4   5       11.15       18.36      6.11 o 
  -4   4   5      247.10      286.90     10.98 o 
  -3   4   5      897.00      985.87     18.18 o 
  -2   4   5    30730.11    32032.28    266.83 o 
  -1   4   5    17706.32    18554.81    157.13 o 
   0   4   5     8001.03     8001.74    109.19 o 
   1   4   5    16857.79    16722.38    186.31 o 
   2   4   5     2174.41     2191.68     29.19 o 
   3   4   5     3715.93     3712.82     44.95 o 
   4   4   5     2159.58     2116.12     29.58 o 
   5   4   5    14482.12    15041.95    156.76 o 
   6   4   5    39556.88    40862.16    407.42 o 
   7   4   5       53.80       38.69      7.63 o 
   8   4   5    22977.19    23425.07    276.74 o 
   9   4   5     4384.81     4277.37     70.66 o 
  10   4   5      287.27      249.55     17.79 o 
  11   4   5     2032.67     2056.01     48.37 o 
  12   4   5       37.58       27.94     15.01 o 
  13   4   5     5698.70     5496.95    173.65 o 
  14   4   5      985.69      912.90     56.76 o 
  15   4   5     1344.87     1445.69     88.24 o 
 -11   5   5      526.47      514.46     47.91 o 
 -10   5   5     1982.90     2146.29     84.46 o 
  -9   5   5     1186.83     1232.03     62.38 o 
  -8   5   5     8395.13     8439.52    212.80 o 
  -7   5   5      246.42      218.52     29.74 o 
  -6   5   5      627.81      630.83     60.10 o 
  -5   5   5     1117.01     1215.56     48.88 o 
  -4   5   5     1163.49     1242.22     27.88 o 
  -3   5   5    21628.46    21993.89    204.08 o 
  -2   5   5      231.76      332.60     12.20 o 
  -1   5   5    21827.00    21851.00    197.89 o 
   0   5   5    15369.69    15992.24    192.06 o 
   1   5   5     6354.03     6660.77     66.70 o 
   2   5   5    10124.02    10475.98    100.71 o 
   3   5   5     1038.33     1104.62     17.80 o 
   4   5   5    14848.46    14707.88    139.88 o 
   5   5   5    24695.73    25675.76    285.47 o 
   6   5   5    17225.39    17633.29    207.90 o 
   7   5   5    27236.37    27961.19    322.40 o 
   8   5   5        2.46        7.36      7.75 o 
   9   5   5      439.17      466.27     21.08 o 
  10   5   5      496.77      454.01     21.92 o 
  11   5   5     3433.30     3266.96     64.37 o 
  12   5   5    10298.31    10584.46    151.65 o 
  13   5   5       39.48        4.77     18.74 o 
  14   5   5     2398.83     2390.31     88.43 o 
  15   5   5      168.60       95.45     83.61 o 
 -10   6   5     2470.48     2601.46     94.69 o 
  -9   6   5     2994.55     3081.19    240.53 o 
  -8   6   5      230.56      231.27     32.31 o 
  -7   6   5     1429.91     1419.19     61.21 o 
  -6   6   5        0.17       16.24     15.85 o 
  -5   6   5     3239.40     3133.13     86.15 o 
  -4   6   5     9557.35     9703.36    188.81 o 
  -3   6   5     3112.69     3279.55    113.42 o 
  -2   6   5    48459.59    50726.00    500.00 o 
  -1   6   5     2036.34     2109.66     22.89 o 
   0   6   5     2732.09     2735.66     34.26 o 
   1   6   5       12.82       35.14      5.83 o 
   2   6   5     1332.18     1357.89     30.81 o 
   3   6   5    24052.00    23957.68    220.60 o 
   4   6   5     3119.48     3266.01     38.84 o 
   5   6   5    42319.98    43083.77    390.91 o 
   6   6   5    23183.16    23753.01    274.20 o 
   7   6   5      891.56      814.97     24.16 o 
   8   6   5       16.61       19.39      8.00 o 
   9   6   5       93.79      101.01     12.86 o 
  10   6   5     8093.51     8100.11    117.43 o 
  11   6   5     3344.56     3274.38     64.77 o 
  12   6   5     2590.34     2458.99     57.81 o 
  13   6   5     3444.62     3459.84     82.69 o 
  14   6   5        2.18      -17.19     17.19 o 
  15   6   5      151.30      109.10     49.79 o 
 -10   7   5      388.88      382.51     44.35 o 
  -9   7   5      786.68      701.14     50.15 o 
  -8   7   5     1008.74      972.17     55.88 o 
  -7   7   5      234.01      239.92     31.67 o 
  -6   7   5     3549.37     3530.99     99.17 o 
  -5   7   5      704.96      733.82     40.83 o 
  -4   7   5     9030.40     9081.24    181.37 o 
  -3   7   5    12336.58    12402.18    228.76 o 
  -2   7   5     1449.61     1395.85     36.83 o 
  -1   7   5     5190.04     5119.18     53.01 o 
   0   7   5       50.96       71.42      5.96 o 
   1   7   5     8667.63     8867.04     91.04 o 
   2   7   5    23311.55    23864.38    219.84 o 
   3   7   5     4148.53     4331.92     48.41 o 
   4   7   5    38316.67    39264.91    356.67 o 
   5   7   5      298.32      363.15     16.56 o 
   6   7   5     4270.81     4505.68     60.07 o 
   7   7   5      749.85      718.64     22.45 o 
   8   7   5     1864.91     1931.40     40.98 o 
   9   7   5    10813.63    10831.78    144.88 o 
  10   7   5      461.08      444.41     23.17 o 
  11   7   5     4146.66     4099.16     75.47 o 
  12   7   5     1570.44     1507.63     49.47 o 
  13   7   5       44.04        8.07     16.92 o 
  14   7   5        6.99        3.96     17.11 o 
  15   7   5       94.34      117.31     24.94 o 
 -10   8   5      641.14      594.90     51.83 o 
  -9   8   5      290.31      241.90     36.36 o 
  -8   8   5       37.84       50.29     25.32 o 
  -7   8   5     2177.29     2232.21     91.01 o 
  -6   8   5      538.18      514.03     58.99 o 
  -5   8   5    16698.24    16349.53    472.41 o 
  -4   8   5     2151.59     2152.40     69.54 o 
  -3   8   5     3646.72     3634.60    128.35 o 
  -2   8   5     1269.22     1237.50     35.91 o 
  -1   8   5      152.07      166.71     10.41 o 
   0   8   5     3926.46     3895.14     47.12 o 
   1   8   5     1625.95     1736.55     28.39 o 
   2   8   5    20306.24    20159.53    205.87 o 
   3   8   5    14865.64    15144.45    157.13 o 
   4   8   5      783.89      790.30     19.30 o 
   5   8   5     7011.02     6988.43     74.82 o 
   6   8   5      991.43     1094.69     29.45 o 
   7   8   5    10025.35    10205.48    118.97 o 
   8   8   5    14120.11    14364.24    180.72 o 
   9   8   5     1029.68     1042.75     32.63 o 
  10   8   5     9238.07     9207.66    130.93 o 
  11   8   5     1170.92     1233.32     38.42 o 
  12   8   5      580.60      518.50     46.67 o 
  13   8   5        5.90       -8.56     15.68 o 
  14   8   5       59.74       46.25     28.54 o 
  15   8   5     2222.97     2378.43    113.19 o 
  -9   9   5      100.03       91.13     30.02 o 
  -8   9   5      778.34      721.75     69.64 o 
  -7   9   5     2793.28     2818.19     94.57 o 
  -6   9   5    12999.56    12507.92    414.18 o 
  -5   9   5        4.57       24.20     37.14 o 
  -4   9   5     7089.07     7158.13    156.29 o 
  -3   9   5      192.05      153.83     30.98 o 
  -2   9   5     1312.83     1329.99     38.84 o 
  -1   9   5     7567.78     7383.27    103.26 o 
   0   9   5      622.34      617.78     18.05 o 
   1   9   5    33422.67    33073.82    310.68 o 
   2   9   5     3944.61     3996.83     50.09 o 
   3   9   5     4902.39     4739.89     53.53 o 
   4   9   5     9005.42     9263.13     94.69 o 
   5   9   5      530.78      582.25     17.23 o 
   6   9   5     2890.66     2922.68     45.02 o 
   7   9   5      761.93      836.18     23.20 o 
   8   9   5     9998.65    10004.63    134.02 o 
   9   9   5    10978.48    10824.77    146.44 o 
  10   9   5      543.84      499.87     24.90 o 
  11   9   5     2397.47     2450.81     70.81 o 
  12   9   5        7.29       -5.16     13.17 o 
  13   9   5      648.39      617.80     36.34 o 
  14   9   5     1559.15     1622.56    116.90 o 
  15   9   5      293.77      328.05     34.10 o 
  -9  10   5       49.22       59.19     29.23 o 
  -8  10   5     3542.33     3610.08    116.52 o 
  -7  10   5     1861.99     1804.12     77.75 o 
  -6  10   5     2879.87     2627.37     89.86 o 
  -5  10   5     2710.14     2597.27     84.94 o 
  -4  10   5       78.03       58.26     29.46 o 
  -3  10   5     2022.67     1941.58     53.77 o 
  -2  10   5     3381.60     3383.40     71.27 o 
  -1  10   5     7611.44     7436.22    106.07 o 
   0  10   5    18538.44    18640.96    227.67 o 
   1  10   5       12.22       18.06      6.61 o 
   2  10   5    19431.63    19811.96    193.49 o 
   3  10   5     1487.64     1508.08     35.88 o 
   4  10   5       34.21       40.55      6.37 o 
   5  10   5     3698.58     3775.93     52.96 o 
   6  10   5      377.40      377.47     16.01 o 
   7  10   5    13963.45    13716.50    154.84 o 
   8  10   5     2070.49     2023.00     40.12 o 
   9  10   5     3405.10     3391.82     86.66 o 
  10  10   5     4257.60     4013.93     73.61 o 
  11  10   5        1.86        3.03     15.59 o 
  12  10   5     1561.70     1470.90     50.87 o 
  13  10   5      852.96      899.04     65.43 o 
  14  10   5     1774.57     1721.45     61.07 o 
  -8  11   5        9.05       18.40     26.16 o 
  -7  11   5     3652.94     3766.21    116.91 o 
  -6  11   5      860.24      896.85    119.57 o 
  -5  11   5       34.18       12.10     19.77 o 
  -4  11   5       13.01       17.85     18.25 o 
  -3  11   5       54.62       43.73     14.36 o 
  -2  11   5    17383.22    16754.63    246.48 o 
  -1  11   5     8971.62     8859.33    124.36 o 
   0  11   5     4919.21     4857.47     77.47 o 
   1  11   5     5386.94     5358.42     81.77 o 
   2  11   5     1197.49     1217.29     27.09 o 
   3  11   5     1239.72     1313.61     34.74 o 
   4  11   5     1473.51     1487.80     60.16 o 
   5  11   5     6856.10     7000.56     87.32 o 
   6  11   5    13297.32    13179.43    148.42 o 
   7  11   5        0.63       -2.79      7.95 o 
   8  11   5     3775.74     3780.10     59.76 o 
   9  11   5     1813.46     1805.01     44.07 o 
  10  11   5      546.34      543.21     38.73 o 
  11  11   5     3929.91     4067.75     87.42 o 
  12  11   5        1.13       25.27     17.45 o 
  13  11   5     2383.15     2346.64     68.75 o 
  14  11   5      481.21      460.29     41.04 o 
  -7  12   5       67.70       71.57     29.48 o 
  -6  12   5       20.45       11.46     21.80 o 
  -5  12   5      464.27      467.97     53.22 o 
  -4  12   5     1687.31     1684.43     54.03 o 
  -3  12   5     9672.12     9212.92    177.97 o 
  -2  12   5      279.49      284.61     23.28 o 
  -1  12   5     4617.69     4527.89     77.29 o 
   0  12   5     4630.25     4651.80     77.34 o 
   1  12   5      654.86      646.25     28.65 o 
   2  12   5     1272.62     1184.82     32.05 o 
   3  12   5      957.18      921.82     27.03 o 
   4  12   5    18543.85    18804.78    232.70 o 
   5  12   5     7701.46     7765.74    111.94 o 
   6  12   5     6451.91     6454.11     83.86 o 
   7  12   5     4871.84     4905.48     70.11 o 
   8  12   5      142.61      128.61     13.39 o 
   9  12   5     1707.53     1637.31     44.38 o 
  10  12   5     1305.24     1266.29     62.31 o 
  11  12   5     1513.43     1551.61     51.61 o 
  12  12   5     5840.21     5805.43    115.68 o 
  13  12   5        1.20       -4.74     16.45 o 
  14  12   5     1707.62     1696.35     61.21 o 
  -7  13   5      177.40      108.23     32.78 o 
  -6  13   5       31.69        4.37     21.84 o 
  -5  13   5     2687.62     2668.37     74.43 o 
  -4  13   5     4657.98     4485.54     98.36 o 
  -3  13   5      857.38      796.04     37.41 o 
  -2  13   5    16180.45    15812.67    240.67 o 
  -1  13   5       50.72       53.76     13.17 o 
   0  13   5        3.14       15.82     14.15 o 
   1  13   5     5048.80     4958.08     81.54 o 
   2  13   5     2908.24     2719.10     53.90 o 
   3  13   5    15388.12    15680.37    176.92 o 
   4  13   5        7.09       54.43     14.17 o 
   5  13   5     8320.16     8576.86    141.48 o 
   6  13   5     3696.95     3613.45     66.70 o 
   7  13   5      125.62      115.81     15.83 o 
   8  13   5     2936.94     2903.48     51.99 o 
   9  13   5       12.50       11.18     10.45 o 
  10  13   5     3869.54     3936.21     94.35 o 
  11  13   5     2334.74     2298.70     65.19 o 
  12  13   5     1028.76      972.71     44.13 o 
  13  13   5     1118.37     1087.93     48.22 o 
  14  13   5       11.29       -8.81     18.72 o 
  -6  14   5     2989.22     2956.74    106.00 o 
  -5  14   5      487.79      504.66     36.23 o 
  -4  14   5     3035.34     3034.89     83.88 o 
  -3  14   5     2985.90     2780.96     73.22 o 
  -2  14   5      276.58      243.94     24.54 o 
  -1  14   5       18.11       34.56     12.47 o 
   0  14   5      137.24      155.20     17.43 o 
   1  14   5    13163.53    12828.10    172.64 o 
   2  14   5     9199.81     9115.55    131.22 o 
   3  14   5     6401.93     6328.10    115.71 o 
   4  14   5    11888.30    11689.26    226.99 o 
   5  14   5      814.82      771.90     33.48 o 
   6  14   5     2083.32     1980.86     47.59 o 
   7  14   5       27.38       41.38     24.78 o 
   8  14   5      449.51      439.31     25.33 o 
   9  14   5     7691.32     7739.67    105.16 o 
  10  14   5       12.84       20.50     13.68 o 
  11  14   5     7680.72     7546.36    136.86 o 
  12  14   5     1157.96     1102.28     47.56 o 
  13  14   5      168.84      119.46     24.44 o 
  14  14   5      111.49      113.01     25.97 o 
  -5  15   5     5243.21     5194.27    135.61 o 
  -4  15   5      805.74      810.24     43.00 o 
  -3  15   5      536.30      454.10     32.75 o 
  -2  15   5      226.31      244.08     25.85 o 
  -1  15   5      207.95      216.11     23.78 o 
   0  15   5     9200.41     9176.25    135.91 o 
   1  15   5     2802.46     2657.03     57.94 o 
   2  15   5     7408.69     7264.01    111.63 o 
   3  15   5     8638.12     8529.76    147.39 o 
   4  15   5      591.77      590.86     39.34 o 
   5  15   5      410.22      367.94     25.94 o 
   6  15   5     1894.06     1877.61     55.52 o 
   7  15   5     3915.46     3982.96     76.19 o 
   8  15   5     7050.50     7307.79    117.69 o 
   9  15   5      614.52      587.67     30.54 o 
  10  15   5     4552.69     4586.49    101.98 o 
  11  15   5      331.72      293.34     27.88 o 
  12  15   5      177.13      173.43     25.05 o 
  13  15   5       88.96      111.50     24.03 o 
  -4  16   5      748.54      705.36     42.10 o 
  -3  16   5       49.75       42.74     18.54 o 
  -2  16   5      529.81      481.28     51.82 o 
  -1  16   5     4259.22     4154.92     94.52 o 
   0  16   5       48.57       78.51     16.47 o 
   1  16   5     7502.17     7713.92    120.64 o 
   2  16   5     2844.57     2787.77     71.38 o 
   3  16   5      877.36      895.74     39.92 o 
   4  16   5      445.60      384.33     28.60 o 
   5  16   5       11.58        8.08     39.14 o 
   6  16   5     6206.87     6097.18    150.24 o 
   7  16   5      815.14      835.65     40.85 o 
   8  16   5     8632.29     8638.63    161.01 o 
   9  16   5     5878.96     5862.77    104.79 o 
  10  16   5       20.02        3.42     18.37 o 
  11  16   5       14.55       29.10     19.02 o 
  12  16   5      152.97      171.36     34.47 o 
  13  16   5     2270.76     2292.25     72.11 o 
  -3  17   5     2722.20     2849.81     82.02 o 
  -2  17   5     1392.58     1344.92     53.66 o 
  -1  17   5     2637.75     2637.11    101.43 o 
   0  17   5     5038.92     4953.86     91.84 o 
   1  17   5       16.27       32.83     14.18 o 
   2  17   5     1222.38     1208.01     61.38 o 
   3  17   5      113.09      101.79     20.21 o 
   4  17   5     1046.53      995.36     43.79 o 
   5  17   5     5974.28     5948.67    146.83 o 
   6  17   5      467.32      449.92     77.46 o 
   7  17   5     8075.65     8279.63    150.67 o 
   8  17   5      602.72      622.15     37.69 o 
   9  17   5     1534.85     1577.19     56.77 o 
  10  17   5        3.04       -1.72     18.91 o 
  11  17   5        0.99        3.88     18.76 o 
  12  17   5     4623.70     4732.80    140.82 o 
  -2  18   5     4451.00     4518.98    107.31 o 
  -1  18   5     2910.70     2856.87     89.20 o 
   0  18   5      616.79      657.98     34.06 o 
   1  18   5      202.41      211.04     26.56 o 
   2  18   5       39.22        5.90     16.21 o 
   3  18   5     2431.42     2383.87     69.62 o 
   4  18   5     2292.24     2209.65     67.04 o 
   5  18   5     4241.90     4012.84     95.07 o 
   6  18   5     7578.81     7783.89    181.86 o 
   7  18   5        1.93        9.12     19.77 o 
   8  18   5     2222.18     2210.49     68.77 o 
   9  18   5      183.04      168.10     26.99 o 
  10  18   5      868.53      871.18     45.86 o 
  11  18   5     3512.30     3682.63     97.29 o 
  -1  19   5     1763.12     1924.64     77.88 o 
   0  19   5      163.04      106.87     23.47 o 
   1  19   5       89.70       63.24     20.82 o 
   2  19   5     2675.23     2582.09     75.43 o 
   3  19   5       22.39       49.52     20.37 o 
   4  19   5    10659.24    10855.33    259.45 o 
   5  19   5     4007.64     4092.21     99.27 o 
   6  19   5     1435.81     1406.24     55.24 o 
   7  19   5      486.95      462.81     44.75 o 
   8  19   5        3.34       -1.45     22.49 o 
   9  19   5     1929.64     2012.00     68.75 o 
  10  19   5     1689.64     1803.70     66.43 o 
   1  20   5     2330.04     2351.00     74.84 o 
   2  20   5     1407.54     1536.13     61.05 o 
   3  20   5     6822.18     6805.17    140.21 o 
   4  20   5       34.17       60.50     25.12 o 
   5  20   5     3258.40     3197.95    108.04 o 
   6  20   5      671.73      695.08     42.87 o 
   7  20   5        1.13      -14.43     23.65 o 
   8  20   5     2773.59     2814.00    104.01 o 
   9  20   5       84.32       62.30     31.23 o 
   5  21   5       50.16       31.48     20.93 o 
   6  21   5      333.81      266.67     32.48 o 
  -6 -19   6      109.84      122.66     32.05 o 
  -5 -19   6     4844.77     5303.40    118.75 o 
  -4 -19   6      344.50      284.42     32.14 o 
  -3 -19   6     3143.52     3390.53     89.95 o 
  -2 -19   6     1173.24     1108.22     51.59 o 
  -1 -19   6       22.01       36.46     20.61 o 
   0 -19   6      376.03      318.20     33.47 o 
  -8 -18   6       18.04        8.36     26.90 o 
  -7 -18   6      697.40      756.49     55.14 o 
  -6 -18   6     4527.69     4917.73    196.68 o 
  -5 -18   6      542.20      554.10     37.55 o 
  -4 -18   6     6913.69     7500.74    145.34 o 
  -3 -18   6      149.60      139.24     25.08 o 
  -2 -18   6       27.18       19.33     17.41 o 
  -1 -18   6      311.61      319.35     38.54 o 
   0 -18   6      127.69      121.62     24.33 o 
   1 -18   6     3280.77     3458.32     90.77 o 
   2 -18   6      516.09      529.66     55.18 o 
  -9 -17   6       35.46       50.74     29.73 o 
  -8 -17   6     3058.27     3232.51    109.93 o 
  -7 -17   6      875.96      758.49     53.46 o 
  -6 -17   6     3307.76     3526.89    110.07 o 
  -5 -17   6     3533.09     3571.60    122.40 o 
  -4 -17   6      156.70      164.06     27.58 o 
  -3 -17   6      461.56      527.11     34.75 o 
  -2 -17   6        9.76        7.06     15.68 o 
  -1 -17   6     2279.36     2279.27     82.64 o 
   0 -17   6     4201.23     4282.82     97.43 o 
   1 -17   6      377.94      450.06     33.98 o 
   2 -17   6     4264.42     4484.91    419.09 o 
   3 -17   6      131.76       89.59     28.46 o 
   4 -17   6       11.13       21.59     25.61 o 
 -10 -16   6      269.68      226.97     34.75 o 
  -9 -16   6     2626.00     2737.94     66.54 o 
  -8 -16   6       48.78       49.21     21.84 o 
  -7 -16   6     7636.34     8210.35    189.93 o 
  -6 -16   6     1213.69     1319.17     64.93 o 
  -5 -16   6      768.13      741.86     38.56 o 
  -4 -16   6      258.93      242.03     25.35 o 
  -3 -16   6        0.52      -12.85     12.85 o 
  -2 -16   6     3914.78     3995.14    116.83 o 
  -1 -16   6     1191.47     1215.12     49.74 o 
   0 -16   6     2691.72     2785.32     63.63 o 
   1 -16   6     5027.33     5129.01    108.01 o 
   2 -16   6       63.63       46.73     22.46 o 
   3 -16   6      603.42      578.09     67.91 o 
   4 -16   6      135.90      129.59     30.84 o 
   5 -16   6      908.97      797.77     57.43 o 
 -10 -15   6     1098.30     1101.59     45.05 o 
  -9 -15   6     1352.01     1360.41     47.02 o 
  -8 -15   6     7611.09     7530.47    120.19 o 
  -7 -15   6       85.01      103.58     19.28 o 
  -6 -15   6     2019.93     2044.62     47.22 o 
  -5 -15   6        4.80        5.02     12.82 o 
  -4 -15   6      172.79      186.74     22.78 o 
  -3 -15   6     4333.87     4427.27    134.71 o 
  -2 -15   6        1.67       45.65     16.31 o 
  -1 -15   6    13242.26    13106.54    179.68 o 
   0 -15   6     2988.63     2956.90     63.53 o 
   1 -15   6      447.81      468.90     30.49 o 
   2 -15   6        4.41       15.18     19.56 o 
   3 -15   6        0.23       -1.64     23.93 o 
   4 -15   6     2969.38     2989.68    203.39 o 
   5 -15   6     2101.90     2199.99     86.60 o 
   6 -15   6     2698.61     2693.70    140.25 o 
 -11 -14   6       43.25       39.57     22.82 o 
 -10 -14   6     4187.28     4297.30     86.61 o 
  -9 -14   6     4103.86     4169.28     82.68 o 
  -8 -14   6      707.23      700.82     32.50 o 
  -7 -14   6     3121.02     3158.29     59.30 o 
  -6 -14   6       73.96       58.27     12.57 o 
  -5 -14   6     1606.83     1642.48     33.26 o 
  -4 -14   6     3471.55     3476.30     78.06 o 
  -3 -14   6     1915.06     1958.13     47.90 o 
  -2 -14   6    18060.62    18086.18    230.48 o 
  -1 -14   6        2.13       25.94     12.76 o 
   0 -14   6     1086.25     1134.76     58.44 o 
   1 -14   6       49.85       29.30     15.08 o 
   2 -14   6     1582.05     1651.26     64.51 o 
   3 -14   6     7689.10     7587.71    170.94 o 
   4 -14   6       32.29       61.78     24.15 o 
   5 -14   6     4979.73     4975.64    135.47 o 
   6 -14   6     1331.57     1319.96     74.97 o 
   7 -14   6      429.64      426.02     46.61 o 
 -11 -13   6     4834.16     4852.27    108.02 o 
 -10 -13   6      441.33      495.53     46.22 o 
  -9 -13   6     2762.21     2780.34     64.83 o 
  -8 -13   6      827.93      813.32     30.23 o 
  -7 -13   6      188.75      168.35     16.02 o 
  -6 -13   6     2829.32     2864.45     49.90 o 
  -5 -13   6       79.00       76.78     12.48 o 
  -4 -13   6    13532.05    13652.77    144.93 o 
  -3 -13   6     5456.94     5607.14     71.96 o 
  -2 -13   6     2007.86     2073.05     41.63 o 
  -1 -13   6     3854.89     3902.65     69.95 o 
   0 -13   6      276.33      246.07     21.55 o 
   1 -13   6     1991.22     1853.23     53.06 o 
   2 -13   6     4077.47     4023.81    105.42 o 
   3 -13   6     5083.04     5055.01    175.59 o 
   4 -13   6     5636.20     5685.85    140.22 o 
   5 -13   6        1.47      -13.31     43.57 o 
   6 -13   6      320.60      303.83     37.56 o 
   7 -13   6       25.69       20.74     33.26 o 
   8 -13   6      666.97      668.78     54.84 o 
 -12 -12   6     2236.57     2343.09     92.81 o 
 -11 -12   6      567.59      537.32     36.99 o 
 -10 -12   6     3191.17     3118.15     69.74 o 
  -9 -12   6       28.63       40.39     15.29 o 
  -8 -12   6        0.57      -11.23     11.23 o 
  -7 -12   6     3689.68     3669.55     58.82 o 
  -6 -12   6      979.33      961.89     28.58 o 
  -5 -12   6    25668.42    25742.35    250.77 o 
  -4 -12   6      232.62      275.95     16.56 o 
  -3 -12   6     8706.14     8963.92     92.72 o 
  -2 -12   6     1066.22     1075.07     23.57 o 
  -1 -12   6      549.54      522.10     16.83 o 
   0 -12   6     1647.19     1630.28     46.09 o 
   1 -12   6      348.60      340.84     28.40 o 
   2 -12   6     8863.92     8784.04    179.83 o 
   3 -12   6     5599.91     5511.42    129.90 o 
   4 -12   6      743.39      766.72     44.55 o 
   5 -12   6     1250.34     1123.43     55.40 o 
   6 -12   6        0.33      -18.83     18.83 o 
   7 -12   6      283.11      226.26     35.10 o 
   8 -12   6     1429.25     1601.92     75.26 o 
   9 -12   6     1202.76     1334.48     74.18 o 
 -12 -11   6     1676.45     1651.89     67.62 o 
 -11 -11   6     2350.85     2502.26     63.70 o 
 -10 -11   6       32.73        9.09     15.31 o 
  -9 -11   6     1101.29     1018.41     52.35 o 
  -8 -11   6     1258.59     1239.06     33.50 o 
  -7 -11   6     5570.65     5462.51     74.89 o 
  -6 -11   6    27782.37    27569.15    266.27 o 
  -5 -11   6     1642.38     1665.64     37.70 o 
  -4 -11   6     6789.17     6945.74     82.69 o 
  -3 -11   6     1457.62     1441.10     36.32 o 
  -2 -11   6      883.52      822.93     18.58 o 
  -1 -11   6     5786.01     5828.96     64.39 o 
   0 -11   6     3062.80     3085.88     44.10 o 
   1 -11   6    18463.39    18555.96    267.04 o 
   2 -11   6     2243.52     2071.93     93.91 o 
   3 -11   6     7615.89     7515.18    159.08 o 
   4 -11   6     3403.79     3388.57     95.15 o 
   5 -11   6      505.87      435.57     35.64 o 
   6 -11   6     1873.30     1880.28     72.98 o 
   7 -11   6      405.74      427.45     41.02 o 
   8 -11   6     4069.38     3933.24    431.33 o 
   9 -11   6     2164.77     2191.68     89.64 o 
 -12 -10   6     1173.04     1204.47     52.07 o 
 -11 -10   6      466.72      475.32     29.92 o 
 -10 -10   6       18.15        9.87     14.98 o 
  -9 -10   6      141.70      137.34     19.23 o 
  -8 -10   6    13860.65    13493.64    156.37 o 
  -7 -10   6      888.57      903.82     27.10 o 
  -6 -10   6     3900.09     3894.26     57.33 o 
  -5 -10   6      541.47      595.09     22.40 o 
  -4 -10   6       12.52       13.13      6.97 o 
  -3 -10   6      569.53      689.35     18.17 o 
  -2 -10   6      747.17      770.54     18.70 o 
  -1 -10   6    10838.71    10857.34    112.64 o 
   0 -10   6    23238.65    23503.66    225.93 o 
   1 -10   6     1416.43     1430.92     38.44 o 
   2 -10   6    12039.25    12190.93    176.76 o 
   3 -10   6        5.74       -6.97     12.67 o 
   4 -10   6      216.18      224.62     26.01 o 
   5 -10   6     6963.02     6973.21    155.26 o 
   6 -10   6       59.37       72.11     21.85 o 
   7 -10   6     5843.93     5694.10    142.68 o 
   8 -10   6      680.90      723.34     85.75 o 
   9 -10   6     2203.69     2030.20     85.26 o 
  10 -10   6     1016.08     1072.85     66.20 o 
 -12  -9   6      236.30      236.06     28.96 o 
 -11  -9   6       16.99        0.04     15.84 o 
 -10  -9   6      534.84      436.99     27.58 o 
  -9  -9   6     6742.70     6777.27    122.93 o 
  -8  -9   6       35.74       45.00     11.69 o 
  -7  -9   6     5819.47     5919.41     77.01 o 
  -6  -9   6     2158.75     2206.56     39.78 o 
  -5  -9   6     3610.47     3608.98     57.42 o 
  -4  -9   6      869.56      907.43     20.22 o 
  -3  -9   6       30.10       37.51      6.67 o 
  -2  -9   6    15711.01    15967.56    145.22 o 
  -1  -9   6     5844.27     5920.51     67.80 o 
   0  -9   6    21678.22    22414.39    214.77 o 
   1  -9   6    15426.75    15680.23    170.12 o 
   2  -9   6      480.44      508.36     18.80 o 
   3  -9   6      159.45      165.90     19.38 o 
   4  -9   6      126.34      108.90     19.82 o 
   5  -9   6     6572.92     6679.97    147.56 o 
   6  -9   6     6501.35     6485.68    175.24 o 
   7  -9   6      135.24      142.23     27.23 o 
   8  -9   6     3885.69     3506.21    105.74 o 
   9  -9   6       61.20       49.67     26.37 o 
  10  -9   6       80.69       57.24     29.37 o 
  11  -9   6      429.37      400.69     64.73 o 
 -12  -8   6       15.63      -15.50     15.50 o 
 -11  -8   6     1802.41     1713.10     51.04 o 
 -10  -8   6     3640.16     3728.03     74.62 o 
  -9  -8   6     2505.17     2472.52     51.68 o 
  -8  -8   6    11176.42    10978.65    124.12 o 
  -7  -8   6      103.01      100.03     12.05 o 
  -6  -8   6     2797.80     2821.63     45.41 o 
  -5  -8   6      226.42      232.96     12.80 o 
  -4  -8   6      929.77      949.00     19.85 o 
  -3  -8   6     8485.21     8624.17    100.75 o 
  -2  -8   6        6.00       42.68     13.74 o 
  -1  -8   6    32569.17    33044.46    338.76 o 
   0  -8   6     7005.06     7337.53     82.27 o 
   1  -8   6     2303.86     2389.13     37.16 o 
   2  -8   6      900.64      944.30     24.17 o 
   3  -8   6        2.95        4.86      6.29 o 
   4  -8   6    13021.42    12959.56    368.49 o 
   5  -8   6     3298.16     3414.78    106.74 o 
   6  -8   6     5301.68     5226.45    124.37 o 
   7  -8   6     4017.96     3884.11    106.27 o 
   8  -8   6       27.58       21.25     27.73 o 
   9  -8   6      288.85      331.08     37.67 o 
  10  -8   6      552.41      599.71     48.95 o 
  11  -8   6     1229.56     1390.64     72.74 o 
 -12  -7   6     1807.72     1807.34     53.64 o 
 -11  -7   6      335.27      345.25     26.36 o 
 -10  -7   6     4104.81     4171.69     91.79 o 
  -9  -7   6     2875.08     2904.83     55.96 o 
  -8  -7   6      854.80      926.89     40.78 o 
  -7  -7   6      454.55      473.58     24.87 o 
  -6  -7   6       80.74       71.77      8.93 o 
  -5  -7   6     7292.50     7091.66     81.48 o 
  -4  -7   6    10962.45    10959.08    104.40 o 
  -3  -7   6     5262.23     5328.00     63.10 o 
  -2  -7   6    23772.89    23758.41    205.55 o 
  -1  -7   6       62.77       64.33      7.48 o 
   0  -7   6     3225.10     3407.04     47.16 o 
   1  -7   6      793.53      768.87     17.06 o 
   2  -7   6     4370.54     4541.00     57.55 o 
   3  -7   6    25063.67    25093.49    287.66 o 
   4  -7   6      126.21      146.81     10.64 o 
   5  -7   6    18773.27    18675.12    386.37 o 
   6  -7   6     2833.93     2859.03     80.55 o 
   7  -7   6      375.89      355.85     31.85 o 
   8  -7   6      176.25      176.91     28.02 o 
   9  -7   6       33.34       20.90     21.47 o 
  10  -7   6     3478.06     3570.02    109.70 o 
  11  -7   6     1632.00     1660.27     97.37 o 
  12  -7   6      721.79      726.50     56.29 o 
 -12  -6   6      589.35      656.80     34.34 o 
 -11  -6   6     4198.10     4231.11     82.02 o 
 -10  -6   6      201.20      209.61     21.02 o 
  -9  -6   6     2225.66     2168.86     69.72 o 
  -8  -6   6     1535.81     1455.06     33.25 o 
  -7  -6   6       57.70       50.02     10.28 o 
  -6  -6   6     6783.56     6830.74     93.82 o 
  -5  -6   6     1996.44     2097.33     32.14 o 
  -4  -6   6    27714.46    28035.18    241.38 o 
  -3  -6   6    20691.38    21589.62    188.23 o 
  -2  -6   6     8282.29     8788.84     83.77 o 
  -1  -6   6     8012.13     8820.60    125.04 o 
   0  -6   6     1817.09     2042.81     34.76 o 
   1  -6   6     9555.02     9088.27     92.96 o 
   2  -6   6     8337.81     8249.70     92.84 o 
   3  -6   6     4292.13     4273.29     53.95 o 
   4  -6   6    18101.30    17791.53    209.60 o 
   5  -6   6      133.93      138.48     10.80 o 
   6  -6   6      801.40      809.59     29.82 o 
   7  -6   6      439.57      419.40     25.54 o 
   8  -6   6       88.10      126.16     48.58 o 
   9  -6   6     7559.13     7451.98    169.35 o 
  10  -6   6       96.93       64.37     28.91 o 
  11  -6   6     2722.37     2843.53    244.05 o 
  12  -6   6      331.70      359.14     42.75 o 
 -12  -5   6     2827.46     2907.95     96.74 o 
 -11  -5   6      550.31      506.57     29.21 o 
 -10  -5   6     4134.45     3955.12     83.09 o 
  -9  -5   6      107.36       70.47     13.51 o 
  -8  -5   6      170.75      162.68     14.92 o 
  -7  -5   6     3559.46     3518.32     47.50 o 
  -6  -5   6     1111.39     1112.47     23.55 o 
  -5  -5   6    28614.00    29048.30    250.62 o 
  -4  -5   6     2828.46     2846.78     40.02 o 
  -3  -5   6    10381.26    10801.87    109.34 o 
  -2  -5   6     7621.79     7949.29     82.69 o 
  -1  -5   6       36.17       67.45      6.64 o 
   0  -5   6    10140.24     9968.66    118.29 o 
   1  -5   6     1006.65      964.64     23.91 o 
   2  -5   6    41700.67    41435.01    411.13 o 
   3  -5   6    23627.60    23782.28    241.88 o 
   4  -5   6      533.65      557.49     19.51 o 
   5  -5   6      857.55      927.41     23.72 o 
   6  -5   6       64.08       66.19      9.17 o 
   7  -5   6     3651.83     3480.28     69.87 o 
   8  -5   6     3375.23     3404.67     71.90 o 
   9  -5   6     2795.12     2803.91     66.91 o 
  10  -5   6     4677.18     4646.72    123.64 o 
  11  -5   6       38.86       30.74     26.83 o 
  12  -5   6      164.81       87.97     44.54 o 
 -12  -4   6     1017.28     1032.20     48.16 o 
 -11  -4   6     1746.96     1735.31     55.13 o 
 -10  -4   6        0.78      -11.28     11.28 o 
  -9  -4   6     1451.49     1344.55     38.34 o 
  -8  -4   6      712.33      664.38     24.72 o 
  -7  -4   6     3691.81     3536.75     47.40 o 
  -6  -4   6    10717.01    10600.00    124.71 o 
  -5  -4   6     3884.40     4219.45     50.02 o 
  -4  -4   6     8578.84     8587.22    117.00 o 
  -3  -4   6     1908.33     2261.75     35.56 o 
  -2  -4   6      238.65      211.01     10.10 o 
  -1  -4   6     6920.92     6916.88     89.58 o 
   0  -4   6     5134.80     5351.15     71.64 o 
   1  -4   6    36320.77    35558.73    453.65 o 
   2  -4   6     1501.93     1511.83     24.46 o 
   3  -4   6     8989.87     9304.75    101.64 o 
   4  -4   6     1300.85     1388.53     39.83 o 
   5  -4   6      864.06      862.75     18.93 o 
   6  -4   6    12533.20    12531.63    155.56 o 
   7  -4   6     1262.09     1265.28     31.13 o 
   8  -4   6     9623.63     9418.36    147.64 o 
   9  -4   6     2583.21     2496.19     60.65 o 
  10  -4   6      219.59      185.80     38.55 o 
  11  -4   6       41.43       36.81     17.11 o 
  12  -4   6        0.17       -9.27     30.98 o 
  13  -4   6     1193.26     1296.83    104.43 o 
 -12  -3   6      697.90      781.51     51.07 o 
 -11  -3   6        1.10      -13.38     13.38 o 
 -10  -3   6     1031.86      996.12     32.99 o 
  -9  -3   6      399.07      369.86     22.41 o 
  -8  -3   6    12599.44    12604.30    135.34 o 
  -7  -3   6     2438.27     2380.86     44.81 o 
  -6  -3   6     3759.12     3751.85     47.41 o 
  -5  -3   6     1596.01     1366.93     25.39 o 
  -4  -3   6      262.59      330.30     15.54 o 
  -3  -3   6     7295.32     7368.86     95.97 o 
  -2  -3   6       46.34       31.39      6.65 o 
  -1  -3   6    31773.24    31172.78    349.23 o 
   0  -3   6    28392.37    27893.74    361.16 o 
   1  -3   6     3750.17     3893.31     62.18 o 
   2  -3   6     4681.09     4567.23     60.57 o 
   3  -3   6      496.19      538.76     13.60 o 
   4  -3   6     2019.27     1888.45     29.03 o 
   5  -3   6     8698.82     8677.92     97.67 o 
   6  -3   6      966.42      916.45     22.53 o 
   7  -3   6    12813.67    12825.76    160.56 o 
   8  -3   6      347.45      332.11     17.42 o 
   9  -3   6     2907.29     2870.45     64.85 o 
  10  -3   6      525.12      459.85     32.29 o 
  11  -3   6       19.33       -5.25     14.16 o 
  12  -3   6     3979.56     3942.66    109.92 o 
  13  -3   6      380.81      404.84     68.88 o 
 -12  -2   6        6.90      -20.52     20.52 o 
 -11  -2   6      126.61      129.95     28.11 o 
 -10  -2   6      513.25      466.64     23.16 o 
  -9  -2   6     7814.49     7986.07    127.59 o 
  -8  -2   6        1.92       12.60      9.15 o 
  -7  -2   6     5373.24     5408.75     68.31 o 
  -6  -2   6     1004.62     1069.48     22.35 o 
  -5  -2   6      207.23      209.88     11.47 o 
  -4  -2   6     3165.51     3101.98     41.66 o 
  -3  -2   6     1037.69     1086.15     23.09 o 
  -2  -2   6    41787.59    41084.09    402.16 o 
  -1  -2   6    11444.12    11334.08    161.19 o 
   0  -2   6    14528.79    14344.93    193.20 o 
   1  -2   6     7258.21     7211.97     89.06 o 
   2  -2   6     1246.64     1284.74     27.07 o 
   3  -2   6     8490.62     8823.79    100.81 o 
   4  -2   6    11640.81    11814.83    126.10 o 
   5  -2   6    25294.06    25226.46    257.09 o 
   6  -2   6    11935.07    11800.54    129.58 o 
   7  -2   6       22.06       68.40     26.62 o 
   8  -2   6     1262.26     1222.69     31.22 o 
   9  -2   6       75.75       73.23     14.93 o 
  10  -2   6     1201.22     1256.99     41.89 o 
  11  -2   6     4367.13     4305.82    111.06 o 
  12  -2   6      254.25      289.82     34.30 o 
  13  -2   6     4495.86     4499.12    124.55 o 
 -12  -1   6       92.59       87.89     27.76 o 
 -11  -1   6     1415.35     1356.52    111.48 o 
 -10  -1   6     1987.87     2107.19     59.47 o 
  -9  -1   6     2160.83     2248.71     46.27 o 
  -8  -1   6     3690.53     3674.20     54.26 o 
  -7  -1   6      428.89      398.86     16.34 o 
  -6  -1   6       18.10       40.51     12.03 o 
  -5  -1   6     1807.92     1766.20     34.97 o 
  -4  -1   6      924.97      808.92     17.18 o 
  -3  -1   6    34725.69    33376.11    457.17 o 
  -2  -1   6      270.54      264.14     10.98 o 
  -1  -1   6    21014.74    20957.07    292.93 o 
   0  -1   6     2007.44     1994.96     49.10 o 
   1  -1   6     6128.95     6457.01     80.38 o 
   2  -1   6    17738.72    17595.67    199.32 o 
   4  -1   6    69182.83    67897.16    664.26 o 
   5  -1   6    25328.88    25901.72    263.03 o 
   6  -1   6     8108.46     7951.34     91.84 o 
   7  -1   6     2710.38     2656.83     40.89 o 
   8  -1   6      146.67      144.12     10.67 o 
   9  -1   6     4173.57     4022.78     67.15 o 
  10  -1   6     1019.03     1014.04     31.93 o 
  11  -1   6     3578.62     3402.87     96.08 o 
  12  -1   6     2811.20     2626.00     85.45 o 
  13  -1   6      205.24      178.08     31.63 o 
  14  -1   6      641.32      699.18     51.41 o 
 -12   0   6     2316.12     2485.77    133.20 o 
 -11   0   6       79.96      119.92     29.05 o 
 -10   0   6     3681.93     4059.75    107.19 o 
  -9   0   6     3282.07     3305.04     63.96 o 
  -8   0   6      160.16      168.20     13.59 o 
  -7   0   6       95.13      118.81     11.41 o 
  -6   0   6      167.82      151.36     10.30 o 
  -5   0   6     5798.24     5820.47     62.66 o 
  -4   0   6     8650.02     8694.48     85.32 o 
  -3   0   6     9206.79     9478.47     96.33 o 
  -2   0   6    20979.90    20737.95    209.43 o 
  -1   0   6     8894.89     9157.06    112.34 o 
   0   0   6     1093.44     1187.46     53.81 o 
   1   0   6    14686.32    14999.85    171.36 o 
   2   0   6    44427.08    44367.92    557.54 o 
   3   0   6    74635.25    73967.09    800.81 o 
   4   0   6      625.68      724.68     18.38 o 
   5   0   6    11161.80    11099.07    120.01 o 
   6   0   6     2390.00     2418.70     36.49 o 
   7   0   6      243.65      238.07     11.55 o 
   8   0   6     1705.21     1720.94     32.31 o 
   9   0   6      421.26      426.20     32.31 o 
  10   0   6    10963.03    10650.23    168.18 o 
  11   0   6     1626.98     1585.64     64.59 o 
  12   0   6     1491.66     1488.66     63.24 o 
  13   0   6     1983.06     2060.40     78.48 o 
  14   0   6        7.70        6.30     23.18 o 
 -12   1   6      695.08      736.66     77.18 o 
 -11   1   6     3559.69     3780.52    163.76 o 
 -10   1   6      100.39      111.97     25.44 o 
  -9   1   6      735.07      710.02     35.09 o 
  -8   1   6      142.30      146.52     16.56 o 
  -7   1   6      593.43      521.96     20.67 o 
  -6   1   6    12366.32    12585.64    141.25 o 
  -5   1   6     3157.76     3020.89     39.14 o 
  -4   1   6    19746.37    20078.20    175.40 o 
  -3   1   6     6835.22     6681.99     71.70 o 
  -2   1   6       31.86       20.51      5.33 o 
  -1   1   6     1073.98     1169.21     24.10 o 
   0   1   6     1252.69     1188.56     22.83 o 
   1   1   6    27454.45    26867.95    298.08 o 
   2   1   6     6983.80     6605.15     80.75 o 
   3   1   6      375.20      472.20     16.65 o 
   4   1   6    16330.45    16280.36    167.57 o 
   5   1   6      199.21      197.78      8.97 o 
   6   1   6     3310.23     3626.04     48.50 o 
   7   1   6     6214.93     6290.95     76.99 o 
   8   1   6     1182.24     1151.10     25.80 o 
   9   1   6    23527.28    22917.21    243.05 o 
  10   1   6       92.34       75.76     13.95 o 
  11   1   6     4639.32     4452.53     90.78 o 
  12   1   6      250.20      211.09     29.61 o 
  13   1   6       29.95       16.90     47.03 o 
  14   1   6      752.73      737.19     51.31 o 
 -11   2   6        8.55       22.68     34.16 o 
 -10   2   6      171.53      125.08     27.46 o 
  -9   2   6       93.06       71.20     17.97 o 
  -8   2   6      863.89      863.53     31.39 o 
  -7   2   6    11951.24    12231.00    156.34 o 
  -6   2   6      217.95      238.36     13.18 o 
  -5   2   6    15921.90    16115.11    145.85 o 
  -4   2   6     1728.68     1845.41     33.24 o 
  -3   2   6      377.61      352.74     12.19 o 
  -2   2   6     2028.38     2152.81     39.96 o 
  -1   2   6     1097.27     1106.08     19.85 o 
   0   2   6    27701.69    26616.11    296.37 o 
   1   2   6      388.52      362.32     11.50 o 
   2   2   6     5169.97     4931.20     62.92 o 
   3   2   6     2145.56     1891.12     29.81 o 
   4   2   6     1221.56     1257.91     21.01 o 
   5   2   6     8264.45     9159.56    104.51 o 
   6   2   6     4611.28     4884.59     90.49 o 
   7   2   6    16543.52    16244.22    173.17 o 
   8   2   6     8737.91     8690.42    102.38 o 
   9   2   6     4045.40     3991.05     66.67 o 
  10   2   6     9084.56     8865.21    124.15 o 
  11   2   6      133.33      106.51     14.97 o 
  12   2   6       63.46       85.32     18.24 o 
  13   2   6     1092.86     1000.06     54.88 o 
  14   2   6      674.52      516.82     45.59 o 
 -11   3   6      168.75      208.44     50.35 o 
 -10   3   6      155.17      105.48     29.18 o 
  -9   3   6     3820.47     3969.83    111.24 o 
  -8   3   6      639.23      602.20     56.36 o 
  -7   3   6    10138.15    10049.58    134.41 o 
  -6   3   6     4587.60     4616.58     64.75 o 
  -5   3   6      677.59      656.06     26.11 o 
  -4   3   6      405.50      365.46     12.02 o 
  -3   3   6      637.00      743.93     15.43 o 
  -2   3   6    19566.47    20406.03    206.07 o 
  -1   3   6    14987.29    15116.28    169.25 o 
   0   3   6      350.52      445.63     18.52 o 
   1   3   6    65860.82    64008.84    695.06 o 
   2   3   6     9719.82     9944.21    104.95 o 
   3   3   6    11599.76    12219.61    141.82 o 
   4   3   6      504.99      591.24     14.53 o 
   5   3   6      106.59      100.16      6.83 o 
   6   3   6    44474.98    45006.77    447.58 o 
   7   3   6     3071.34     2989.92     43.67 o 
   8   3   6    19990.77    19735.81    209.09 o 
   9   3   6     8291.41     8297.78    115.17 o 
  10   3   6     2140.60     2094.54     46.51 o 
  11   3   6      264.35      264.76     19.49 o 
  12   3   6      309.39      297.73     21.88 o 
  13   3   6     2655.88     2572.39     86.80 o 
  14   3   6     1579.50     1634.03     94.88 o 
  15   3   6      670.45      633.65     54.50 o 
 -11   4   6       95.59       79.25     43.98 o 
 -10   4   6     1767.51     1849.15     77.84 o 
  -9   4   6      194.59      144.16     30.39 o 
  -8   4   6     6656.21     6874.38    158.45 o 
  -7   4   6     1901.52     1939.34     70.54 o 
  -6   4   6      761.33      761.99     25.84 o 
  -5   4   6     1350.53     1397.85     29.18 o 
  -4   4   6       50.15       44.94      7.92 o 
  -3   4   6    12982.92    13404.92    119.71 o 
  -2   4   6     8460.88     9268.49     87.17 o 
  -1   4   6     7474.82     7225.51     72.19 o 
   0   4   6    17674.41    17407.28    177.07 o 
   1   4   6      394.14      343.07     11.21 o 
   2   4   6    42839.95    44519.60    436.72 o 
   3   4   6     1634.81     1734.08     26.19 o 
   4   4   6      116.72       86.52      7.03 o 
   5   4   6    33296.93    34180.86    341.61 o 
   6   4   6     5772.38     6058.70     72.06 o 
   7   4   6    44784.06    45623.20    455.33 o 
   8   4   6     1827.74     1876.08     39.90 o 
   9   4   6      537.31      527.81     22.27 o 
  10   4   6        4.02       -2.40      9.20 o 
  11   4   6     1854.51     1912.50     46.78 o 
  12   4   6     7296.63     7309.39    114.06 o 
  13   4   6      276.53      257.02     33.79 o 
  14   4   6     2897.21     2940.49     97.96 o 
  15   4   6     1048.55     1068.51     85.82 o 
 -11   5   6      337.89      351.02     42.64 o 
 -10   5   6     1197.48     1267.05     67.19 o 
  -9   5   6     5575.42     5593.30    143.71 o 
  -8   5   6       61.84      101.42     44.12 o 
  -7   5   6     1904.78     2027.53    126.28 o 
  -6   5   6     1344.10     1364.02     55.60 o 
  -5   5   6      739.24      744.71     29.48 o 
  -4   5   6     7120.70     7363.07     97.27 o 
  -3   5   6      307.19      404.36     11.87 o 
  -2   5   6    24846.68    24431.85    192.72 o 
  -1   5   6     3918.30     3974.45     53.19 o 
   0   5   6     8579.25     9281.25    100.07 o 
   1   5   6     4163.30     4757.35     50.60 o 
   2   5   6      129.24      152.79      6.77 o 
   3   5   6     7804.11     7415.09     75.20 o 
   4   5   6     1207.37     1089.76     18.50 o 
   5   5   6    13068.70    13031.16    156.42 o 
   6   5   6    42037.29    42384.90    473.65 o 
   7   5   6      335.98      289.88     18.11 o 
   8   5   6     2543.95     2469.39     46.70 o 
   9   5   6      818.23      793.73     30.17 o 
  10   5   6      739.82      766.52     30.42 o 
  11   5   6     7743.64     7628.50    114.82 o 
  12   5   6      676.28      591.37     38.17 o 
  13   5   6     5218.40     5232.14    106.88 o 
  14   5   6      150.75       73.47     37.34 o 
  15   5   6      115.12       76.98     28.84 o 
 -10   6   6     1227.89     1327.34     68.89 o 
  -9   6   6     1092.29     1133.47     62.01 o 
  -8   6   6     3174.17     3213.58    100.87 o 
  -7   6   6       71.83       56.70     26.00 o 
  -6   6   6     1156.91     1102.41    100.83 o 
  -5   6   6     3030.07     3139.22     87.73 o 
  -4   6   6     4564.02     4576.74    108.15 o 
  -3   6   6    17958.14    18066.50    282.09 o 
  -2   6   6      289.12      334.64     10.58 o 
  -1   6   6    13340.68    14264.08    153.78 o 
   0   6   6       53.85       72.39      4.93 o 
   1   6   6       30.18       58.79      5.19 o 
   2   6   6    12673.09    12509.45    130.41 o 
   3   6   6      358.79      366.98     10.56 o 
   4   6   6    38386.17    39714.09    360.90 o 
   5   6   6     7694.09     7827.32     83.88 o 
   6   6   6    10156.03    10846.88    119.06 o 
   7   6   6      821.41      793.20     23.41 o 
   8   6   6       35.25       34.82      9.03 o 
   9   6   6     6702.28     6587.03     97.34 o 
  10   6   6     2374.45     2349.09     50.80 o 
  11   6   6     3527.57     3492.28     76.42 o 
  12   6   6     5542.44     5392.57     93.13 o 
  13   6   6        3.99      -15.56     15.56 o 
  14   6   6      447.24      384.04     31.39 o 
  15   6   6       19.20        5.08     24.85 o 
 -10   7   6     1098.68     1148.62     66.04 o 
  -9   7   6      998.07     1013.52     60.29 o 
  -8   7   6       16.18      -11.52     19.95 o 
  -7   7   6     1485.76     1418.44     64.89 o 
  -6   7   6       44.85       26.27     18.68 o 
  -5   7   6    10673.63    10446.50    209.25 o 
  -4   7   6     7412.90     7494.75    172.75 o 
  -3   7   6     3529.15     3663.74     71.21 o 
  -2   7   6    10807.93    11372.09    240.94 o 
  -1   7   6      666.97      724.67     19.10 o 
   0   7   6      860.13      763.20     12.95 o 
   1   7   6     4751.46     4453.61     49.42 o 
   2   7   6    16033.12    15892.23    150.73 o 
   3   7   6    50909.97    51044.30    459.71 o 
   4   7   6        9.22       16.61      4.60 o 
   5   7   6     6022.46     6192.52     67.12 o 
   6   7   6     1040.32     1171.52     24.78 o 
   7   7   6     1886.94     1814.30     37.57 o 
   8   7   6     9267.83     9348.73    125.31 o 
   9   7   6       79.26       74.01     13.52 o 
  10   7   6    14304.75    14539.88    188.79 o 
  11   7   6     1656.72     1682.97     44.94 o 
  12   7   6     1763.72     1699.24     46.86 o 
  13   7   6      468.95      417.01     31.15 o 
  14   7   6        0.39      -16.13     16.13 o 
  15   7   6     1323.23     1348.47     56.24 o 
  -9   8   6       73.77       68.90     27.82 o 
  -8   8   6      444.28      405.04     42.25 o 
  -7   8   6      809.46      741.84     55.53 o 
  -6   8   6    11613.31    11408.14    232.03 o 
  -5   8   6     1036.11     1025.12     50.25 o 
  -4   8   6     8381.10     8340.84    174.04 o 
  -3   8   6     1999.35     2144.82     66.40 o 
  -2   8   6        6.50       19.04      9.18 o 
  -1   8   6     3849.02     3948.57     54.62 o 
   0   8   6      261.95      269.34     10.32 o 
   1   8   6    27013.91    27642.97    268.36 o 
   2   8   6    15851.89    15930.25    151.85 o 
   3   8   6     5730.55     5809.43     68.11 o 
   4   8   6    17090.29    17529.60    167.23 o 
   5   8   6      324.95      324.78     12.29 o 
   6   8   6      100.29      161.18     13.50 o 
   7   8   6     6352.41     6187.90     88.34 o 
   8   8   6     7283.70     7256.98    103.11 o 
   9   8   6    28490.04    28329.32    334.83 o 
  10   8   6      163.62      156.14     17.00 o 
  11   8   6     2133.06     2174.18     51.50 o 
  12   8   6        5.06      -12.92     12.92 o 
  13   8   6      503.34      508.94     41.85 o 
  14   8   6     1822.51     1895.14     62.21 o 
  15   8   6        1.95      -16.76     19.52 o 
  -9   9   6      137.95      143.51     65.63 o 
  -8   9   6     1646.33     1841.67     80.20 o 
  -7   9   6     5483.24     5651.44    154.77 o 
  -6   9   6      595.56      658.36     54.01 o 
  -5   9   6     4580.99     4464.18    117.16 o 
  -4   9   6      126.96      111.98     21.69 o 
  -3   9   6      330.71      308.19     21.44 o 
  -2   9   6     1818.40     1762.72     45.98 o 
  -1   9   6     1927.11     1958.00     40.87 o 
   0   9   6    17826.21    17156.37    185.80 o 
   1   9   6      805.25      833.27     18.54 o 
   2   9   6    23015.89    23189.64    273.43 o 
   3   9   6     8600.82     8729.39     89.54 o 
   4   9   6     1317.97     1422.32     26.00 o 
   5   9   6      954.38      980.29     22.31 o 
   6   9   6     1329.14     1425.04     28.95 o 
   7   9   6    19814.58    19621.18    211.10 o 
   8   9   6     7742.85     7619.87    114.65 o 
   9   9   6     3467.42     3265.55     61.04 o 
  10   9   6     4921.68     4886.91    126.10 o 
  11   9   6       18.96       25.22     13.17 o 
  12   9   6      545.01      527.25     31.51 o 
  13   9   6     1185.89     1086.16     67.45 o 
  14   9   6      561.00      599.02     38.34 o 
  15   9   6     3301.88     3306.24    168.67 o 
  -8  10   6      598.61      540.35     50.00 o 
  -7  10   6     2537.71     2531.09    158.09 o 
  -6  10   6     2510.69     2645.99     91.25 o 
  -5  10   6       69.13       65.96     23.27 o 
  -4  10   6        0.21       -9.61     12.08 o 
  -3  10   6      478.11      477.40     26.75 o 
  -2  10   6     7343.28     7200.92    122.21 o 
  -1  10   6     8167.88     8015.92    144.42 o 
   0  10   6      324.33      302.54     16.58 o 
   1  10   6     8527.68     8424.38    101.01 o 
   2  10   6     2634.62     2663.53     38.26 o 
   3  10   6       29.49       49.64      7.28 o 
   4  10   6     2683.27     2713.43     78.83 o 
   5  10   6      903.09      927.94     22.59 o 
   6  10   6    26164.99    26722.10    278.09 o 
   7  10   6      910.57      909.72     25.22 o 
   8  10   6     7047.84     7270.27     93.94 o 
   9  10   6     3827.54     3662.20     65.99 o 
  10  10   6       18.43       12.09     13.04 o 
  11  10   6     1002.04      977.46     35.32 o 
  12  10   6      169.11      178.14     23.54 o 
  13  10   6     4219.37     4193.07     97.31 o 
  14  10   6     2482.53     2510.04     73.66 o 
  15  10   6      445.26      416.01     47.46 o 
  -8  11   6     2395.98     2544.63     98.43 o 
  -7  11   6      841.84      776.67     58.44 o 
  -6  11   6      191.86      133.77     29.05 o 
  -5  11   6      175.20      116.50     26.55 o 
  -4  11   6       95.73      121.70     19.91 o 
  -3  11   6     3473.51     3529.82     77.77 o 
  -2  11   6     1813.32     1806.02     66.13 o 
  -1  11   6     2905.73     2872.35     55.90 o 
   0  11   6     4555.57     4725.75     76.19 o 
   1  11   6      160.69      140.20     13.05 o 
   2  11   6     2535.94     2579.06     42.71 o 
   3  11   6      450.82      430.76     21.03 o 
   4  11   6     2199.99     2146.91     80.35 o 
   5  11   6    16436.69    16695.07    180.76 o 
   6  11   6      797.23      809.74     23.19 o 
   7  11   6     7216.66     7274.33     92.66 o 
   8  11   6        5.60       12.75      8.90 o 
   9  11   6      444.89      430.73     33.68 o 
  10  11   6     3209.27     3205.68     63.89 o 
  11  11   6      497.14      512.00     30.89 o 
  12  11   6     8671.59     8464.49    148.82 o 
  13  11   6      196.51      200.46     26.06 o 
  14  11   6     1313.43     1337.51     67.41 o 
  -7  12   6      226.14      193.34     37.69 o 
  -6  12   6        7.98       17.96     23.03 o 
  -5  12   6     1008.02      959.17     55.24 o 
  -4  12   6     1011.55     1037.06     42.96 o 
  -3  12   6        8.82       30.50     15.43 o 
  -2  12   6     7334.00     7230.08    128.26 o 
  -1  12   6     3410.10     3489.36     65.49 o 
   0  12   6     2686.03     2614.00     53.21 o 
   1  12   6     2995.69     2846.62     54.57 o 
   2  12   6        2.17       -6.04      8.31 o 
   3  12   6    17777.67    17911.41    302.23 o 
   4  12   6     4073.72     4041.85     67.91 o 
   5  12   6     9338.65     9407.19    147.53 o 
   6  12   6    10029.38     9843.50    137.07 o 
   7  12   6       42.13       41.50      9.78 o 
   8  12   6      364.51      340.67     17.59 o 
   9  12   6     1280.17     1346.39     34.52 o 
  10  12   6     3706.52     3881.69     73.24 o 
  11  12   6     6444.39     6274.61    117.15 o 
  12  12   6      708.52      671.64     36.82 o 
  13  12   6     2374.50     2295.21     68.18 o 
  14  12   6      112.88       90.24     22.91 o 
  -6  13   6     1839.49     1899.41     81.98 o 
  -5  13   6     2522.32     2626.36    124.97 o 
  -4  13   6     2095.52     2034.91     62.39 o 
  -3  13   6     5653.69     5454.64    171.57 o 
  -2  13   6      297.04      273.56     24.59 o 
  -1  13   6      621.07      649.68     28.14 o 
   0  13   6      126.13      151.82     31.97 o 
   1  13   6     1396.55     1426.78     38.45 o 
   2  13   6    19576.02    19282.68    240.12 o 
   3  13   6       10.38       21.90     11.33 o 
   4  13   6    19310.01    19163.31    274.82 o 
   5  13   6     3511.92     3579.48     75.48 o 
   6  13   6     2804.98     2812.23     60.58 o 
   7  13   6      154.21      130.47     15.72 o 
   8  13   6      299.49      356.88     18.99 o 
   9  13   6     5050.80     4856.15    120.15 o 
  10  13   6     1884.81     1856.24     47.98 o 
  11  13   6     2254.12     2173.45     92.75 o 
  12  13   6     4398.56     4504.41    136.25 o 
  13  13   6       21.95        3.18     18.27 o 
  14  13   6       11.57        4.86     19.21 o 
  -6  14   6        0.74       21.40     27.85 o 
  -5  14   6     3445.83     3402.21    111.41 o 
  -4  14   6     2303.09     2310.12     69.18 o 
  -3  14   6      761.55      786.93     39.75 o 
  -2  14   6     1176.71     1233.09     61.98 o 
  -1  14   6       34.92       21.21     14.71 o 
   0  14   6     5651.83     5461.93     91.16 o 
   1  14   6     2681.98     2474.98     53.95 o 
   2  14   6     2257.20     2224.80     57.38 o 
   3  14   6     8107.36     8169.83    139.74 o 
   4  14   6      378.07      344.79     30.27 o 
   5  14   6      661.29      644.01     31.47 o 
   6  14   6        2.98       10.64     10.98 o 
   7  14   6     1648.41     1702.59     79.98 o 
   8  14   6    14511.65    14330.97    195.15 o 
   9  14   6        0.40       21.50     14.82 o 
  10  14   6     5033.91     5102.44     87.99 o 
  11  14   6      708.53      598.48     34.65 o 
  12  14   6      617.17      568.26     35.38 o 
  13  14   6        1.93      -21.52     24.93 o 
  14  14   6       16.57       -8.53     19.38 o 
  -5  15   6      210.39      288.26     40.32 o 
  -4  15   6      641.25      623.17     39.53 o 
  -3  15   6      285.76      284.64     29.13 o 
  -2  15   6       35.43       26.89     16.41 o 
  -1  15   6     2467.63     2464.92     67.29 o 
   0  15   6      264.84      306.90     22.52 o 
   1  15   6     6505.55     6527.51    104.70 o 
   2  15   6     2755.18     2711.71     57.89 o 
   3  15   6     1649.20     1688.41     51.59 o 
   4  15   6      174.32      194.92     21.53 o 
   5  15   6        7.96       -8.20     12.08 o 
   6  15   6     3721.23     3499.53     79.36 o 
   7  15   6     4500.60     4340.00     80.62 o 
   8  15   6     3039.62     3087.13     67.23 o 
   9  15   6     4396.10     4348.40     84.34 o 
  10  15   6       46.52       47.97     18.39 o 
  11  15   6      520.45      454.77     41.96 o 
  12  15   6      178.08      179.08     52.61 o 
  13  15   6      146.00      130.96     26.34 o 
  -4  16   6      122.54       85.56     33.50 o 
  -3  16   6      682.78      649.81     39.61 o 
  -2  16   6     1359.97     1359.71     65.05 o 
  -1  16   6     1042.75      995.46     53.49 o 
   0  16   6     7221.62     7057.89    114.84 o 
   1  16   6      492.03      497.42     26.94 o 
   2  16   6     3117.88     3020.06    108.30 o 
   3  16   6      985.52      934.86     40.59 o 
   4  16   6      430.16      412.11     28.98 o 
   5  16   6     7085.87     6848.39    158.29 o 
   6  16   6      183.77      202.90     25.43 o 
   7  16   6     6591.46     6797.92    128.40 o 
   8  16   6     6162.34     6177.69    106.11 o 
   9  16   6      471.25      423.00     28.63 o 
  10  16   6      245.75      193.13     26.28 o 
  11  16   6        0.16      -15.28     17.20 o 
  12  16   6     2652.08     2640.83     99.46 o 
  13  16   6     1215.33     1289.68     73.69 o 
  -3  17   6      483.63      549.29     56.23 o 
  -2  17   6     2644.57     2558.85    119.63 o 
  -1  17   6     3211.10     3062.60     81.00 o 
   0  17   6      241.98      226.32     22.83 o 
   1  17   6     1468.71     1394.92     52.48 o 
   2  17   6      153.11      129.23     21.58 o 
   3  17   6      849.82      840.07     40.73 o 
   4  17   6     3695.54     3552.00     84.94 o 
   5  17   6     1911.38     1898.24     71.19 o 
   6  17   6    10489.14    10735.01    225.52 o 
   7  17   6      334.58      316.84     65.94 o 
   8  17   6     4090.10     4060.56     94.53 o 
   9  17   6      564.56      588.50     37.11 o 
  10  17   6       83.38       78.18     22.36 o 
  11  17   6     2110.01     2088.42     69.30 o 
  12  17   6      105.66      106.58     33.59 o 
  -2  18   6      871.35      850.85     45.77 o 
  -1  18   6     1770.45     1723.77     61.81 o 
   0  18   6     1496.98     1473.44     47.60 o 
   1  18   6        3.48       -9.32     15.60 o 
   2  18   6     1056.09      909.44     42.92 o 
   3  18   6     1001.52      966.11     45.13 o 
   4  18   6     5866.77     5841.81    120.62 o 
   5  18   6     7035.30     6756.82    133.39 o 
   6  18   6     1015.72      961.10     56.53 o 
   7  18   6     2218.48     2188.61     83.03 o 
   8  18   6        7.28       13.46     19.01 o 
   9  18   6      319.57      326.35     31.50 o 
  10  18   6     1763.11     1813.05     65.42 o 
  11  18   6      411.01      437.85     37.93 o 
   0  19   6       34.10        3.70     29.32 o 
   1  19   6      588.60      497.87     36.24 o 
   2  19   6       78.74       76.27     22.56 o 
   3  19   6     8007.21     7941.37    196.43 o 
   4  19   6     2767.11     2762.95     78.30 o 
   5  19   6     4257.80     4314.58    102.05 o 
   6  19   6     1754.24     1869.85     63.93 o 
   7  19   6        6.28        3.03     23.13 o 
   8  19   6      713.76      600.70     49.92 o 
   9  19   6      371.00      292.11     31.88 o 
  10  19   6     2733.57     2708.96     81.96 o 
   2  20   6     6109.80     6025.17    254.72 o 
   3  20   6       12.00       45.39     21.11 o 
   4  20   6     3542.23     3534.30     93.32 o 
   5  20   6      326.43      296.86     31.83 o 
   6  20   6        0.30      -11.84     17.82 o 
   7  20   6     1029.44      987.50     62.73 o 
   8  20   6      106.41       81.05     30.54 o 
   9  20   6     6586.34     6539.64    215.91 o 
  -5 -19   7        0.64       11.61     30.84 o 
  -4 -19   7     4992.36     5249.44    118.27 o 
  -3 -19   7     1057.76     1034.75     50.81 o 
  -2 -19   7      225.77      231.27     37.40 o 
  -1 -19   7        0.90        0.46     18.31 o 
  -7 -18   7     1977.95     2196.97    130.15 o 
  -6 -18   7     1173.65     1355.49     77.32 o 
  -5 -18   7     6361.06     6658.10    166.75 o 
  -4 -18   7       66.85       52.26     22.55 o 
  -3 -18   7      587.53      587.33     38.48 o 
  -2 -18   7        8.41        9.06     18.14 o 
  -1 -18   7      599.05      575.12     38.03 o 
   0 -18   7     3576.70     3737.65    110.80 o 
   1 -18   7       26.21       59.48     22.10 o 
   2 -18   7     3476.15     3490.35    113.94 o 
  -8 -17   7      636.12      741.64     81.05 o 
  -7 -17   7     3542.66     3657.70    165.56 o 
  -6 -17   7     2360.19     2276.04     87.17 o 
  -5 -17   7      997.55     1093.46     63.90 o 
  -4 -17   7     1103.78     1166.20     48.61 o 
  -3 -17   7        0.10      -15.85     15.85 o 
  -2 -17   7     1721.19     1745.51     59.57 o 
  -1 -17   7     1861.64     1924.65     74.13 o 
   0 -17   7      898.41      821.75     35.84 o 
   1 -17   7     5895.05     6105.19    126.30 o 
   2 -17   7      123.42      134.25     29.72 o 
   3 -17   7      655.03      628.98     78.42 o 
  -9 -16   7       71.12       66.53     23.47 o 
  -8 -16   7     6508.79     6321.45    260.86 o 
  -7 -16   7      574.51      610.10     37.84 o 
  -6 -16   7     2676.13     2940.50     97.88 o 
  -5 -16   7      447.44      466.10    125.59 o 
  -4 -16   7        2.20       -9.91     14.02 o 
  -3 -16   7     2082.41     2018.58     61.27 o 
  -2 -16   7      196.88      240.72     25.59 o 
  -1 -16   7     5490.17     5817.91    100.23 o 
   0 -16   7     5247.62     5467.84     97.46 o 
   1 -16   7      473.35      462.15     39.79 o 
   2 -16   7     1445.07     1394.54     92.53 o 
   3 -16   7        0.27      -14.65     20.19 o 
   4 -16   7      823.29      889.18     74.97 o 
   5 -16   7     1842.48     1830.14     82.29 o 
 -10 -15   7     1260.62     1192.28     54.33 o 
  -9 -15   7     4506.22     4738.19    105.25 o 
  -8 -15   7      205.25      232.28     24.30 o 
  -7 -15   7     5195.36     5381.13     99.30 o 
  -6 -15   7      157.42      166.28     18.18 o 
  -5 -15   7      179.11      177.89     20.14 o 
  -4 -15   7     2893.38     2958.51     63.66 o 
  -3 -15   7      445.50      479.23     30.32 o 
  -2 -15   7    17378.68    17581.57    267.19 o 
  -1 -15   7     1902.07     1955.82     53.04 o 
   0 -15   7     1982.50     1994.34     51.23 o 
   1 -15   7      188.54      171.95     22.99 o 
   2 -15   7       57.92       80.42     24.56 o 
   3 -15   7     2559.94     2632.06     89.87 o 
   4 -15   7      139.96      153.44     66.11 o 
   5 -15   7     3607.73     3624.13    150.97 o 
   6 -15   7     2999.90     3084.32    108.76 o 
 -10 -14   7     1053.12     1135.31     52.01 o 
  -9 -14   7     2547.40     2486.50     71.75 o 
  -8 -14   7     3062.13     3119.49     68.79 o 
  -7 -14   7      167.07      163.75     18.36 o 
  -6 -14   7      917.53      940.28     29.62 o 
  -5 -14   7      216.61      225.63     18.73 o 
  -4 -14   7     5544.56     5424.01     73.83 o 
  -3 -14   7    11130.05    11519.54    159.89 o 
  -2 -14   7     1073.44     1048.18     35.16 o 
  -1 -14   7     6538.18     6750.03    106.10 o 
   0 -14   7      416.09      459.69     27.90 o 
   1 -14   7       10.61       34.39     15.37 o 
   2 -14   7     1713.69     1755.82     66.52 o 
   3 -14   7      270.72      324.46     35.50 o 
   4 -14   7     9504.49     9167.56    201.68 o 
   5 -14   7      753.82      692.55     50.35 o 
   6 -14   7     2191.30     2367.91     92.03 o 
   7 -14   7      271.26      257.13     40.40 o 
 -11 -13   7        1.23       40.64     23.02 o 
 -10 -13   7     3701.72     3969.57     94.90 o 
  -9 -13   7      854.50      926.34     43.92 o 
  -8 -13   7       75.47       61.14     14.94 o 
  -7 -13   7       55.63       51.79     13.99 o 
  -6 -13   7       10.30       18.88     11.32 o 
  -5 -13   7    12100.76    12129.89    198.94 o 
  -4 -13   7     8800.29     8753.65    102.76 o 
  -3 -13   7     3890.82     4024.13     53.97 o 
  -2 -13   7     6084.88     6008.31     75.87 o 
  -1 -13   7       19.02       22.46     11.33 o 
   0 -13   7     1329.75     1238.77     42.30 o 
   1 -13   7     1828.13     1632.61     49.69 o 
   2 -13   7     5083.25     5040.13    123.07 o 
   3 -13   7    11388.06    11415.44    229.16 o 
   4 -13   7      137.59      104.57     25.48 o 
   5 -13   7     1841.64     1864.95     74.56 o 
   6 -13   7       26.36       39.98     23.61 o 
   7 -13   7       27.82       52.06     27.53 o 
   8 -13   7     1918.96     1949.59    122.13 o 
 -11 -12   7     3094.54     2953.84     81.64 o 
 -10 -12   7        1.93      -16.81     18.01 o 
  -9 -12   7        2.45      -15.58     15.58 o 
  -8 -12   7      490.62      445.32     41.26 o 
  -7 -12   7      886.60      878.01     39.90 o 
  -6 -12   7    12844.82    12988.83    147.26 o 
  -5 -12   7       35.52       58.56     14.99 o 
  -4 -12   7    10088.01    10217.28    114.56 o 
  -3 -12   7     4178.63     4318.69     54.76 o 
  -2 -12   7      413.85      449.69     15.02 o 
  -1 -12   7      710.00      673.50     28.92 o 
   0 -12   7       51.78       64.42     18.02 o 
   1 -12   7     9910.48     9571.92    155.65 o 
   2 -12   7     3630.22     3633.32     98.89 o 
   3 -12   7     5675.26     5510.38    130.37 o 
   4 -12   7     2967.78     3091.08     92.42 o 
   5 -12   7       63.47       77.80     23.79 o 
   6 -12   7       44.19        9.77     20.31 o 
   7 -12   7      310.47      283.56     97.23 o 
   8 -12   7     2610.06     2797.24    101.80 o 
   9 -12   7     4789.82     4941.39    201.11 o 
 -11 -11   7      285.00      243.52     29.96 o 
 -10 -11   7      365.39      348.57     30.71 o 
  -9 -11   7      126.73      106.28     22.25 o 
  -8 -11   7     3620.16     3567.50     65.56 o 
  -7 -11   7     7444.33     7364.36     93.30 o 
  -6 -11   7     6475.40     6720.61    108.48 o 
  -5 -11   7    14972.68    14900.81    171.88 o 
  -4 -11   7       14.33        9.64      8.71 o 
  -3 -11   7      316.80      313.49     13.73 o 
  -2 -11   7     1473.32     1443.72     25.27 o 
  -1 -11   7      355.01      359.15     13.99 o 
   0 -11   7    14413.17    14228.07    144.57 o 
   1 -11   7     1257.29     1293.05     33.71 o 
   2 -11   7    10626.92    10756.93    207.82 o 
   3 -11   7     2573.74     2546.25    148.41 o 
   4 -11   7      214.08      213.87     35.41 o 
   5 -11   7       54.03       48.69     19.44 o 
   6 -11   7       48.64       45.10     21.92 o 
   7 -11   7     4456.54     4356.46    123.38 o 
   8 -11   7     1769.14     1736.64     76.27 o 
   9 -11   7      993.70     1026.04     63.60 o 
 -12 -10   7      409.13      400.44     36.03 o 
 -11 -10   7        1.48      -14.02     17.92 o 
 -10 -10   7      147.59      111.64     23.20 o 
  -9 -10   7     4022.53     3948.70     89.28 o 
  -8 -10   7     1352.75     1311.71     41.67 o 
  -7 -10   7     5923.64     5877.43     78.84 o 
  -6 -10   7     7226.18     7177.13     88.76 o 
  -5 -10   7      428.63      379.04     19.15 o 
  -4 -10   7      169.64      165.30     12.07 o 
  -3 -10   7     1124.86     1193.16     24.18 o 
  -2 -10   7     8280.54     8285.35     85.18 o 
  -1 -10   7    10045.69    10042.17    106.73 o 
   0 -10   7     3428.63     3412.31     47.37 o 
   1 -10   7    15131.13    15344.94    169.71 o 
   2 -10   7     2755.07     2909.57     92.26 o 
   3 -10   7     3805.36     3748.43    135.27 o 
   4 -10   7       10.15       18.60     31.95 o 
   5 -10   7     2202.60     2270.84     80.98 o 
   6 -10   7     8271.26     8322.35    321.79 o 
   7 -10   7       41.52       61.90     22.96 o 
   8 -10   7     4433.55     4499.92    127.25 o 
   9 -10   7      775.00      801.59     63.00 o 
  10 -10   7        0.53      -22.01     22.01 o 
 -12  -9   7        1.54      -18.88     18.88 o 
 -11  -9   7      209.94      226.66     28.09 o 
 -10  -9   7     2870.35     2961.29     77.01 o 
  -9  -9   7     1498.38     1476.80     53.94 o 
  -8  -9   7     8176.00     8231.59    101.70 o 
  -7  -9   7      548.59      507.48     21.14 o 
  -6  -9   7      919.98      870.71     30.93 o 
  -5  -9   7     1659.78     1659.58     36.93 o 
  -4  -9   7       30.08       24.84      8.01 o 
  -3  -9   7     7827.23     7550.02     78.60 o 
  -2  -9   7     4327.82     4404.62     58.03 o 
  -1  -9   7    17875.13    18201.40    164.13 o 
   0  -9   7     8176.00     8330.74     91.04 o 
   1  -9   7     1060.73     1027.74     22.11 o 
   2  -9   7       15.83       17.11      7.97 o 
   3  -9   7       95.93      105.13     14.02 o 
   4  -9   7    11234.47    11556.48    242.82 o 
   5  -9   7     7790.15     7907.21    167.62 o 
   6  -9   7     1794.01     1791.28     66.77 o 
   7  -9   7     6051.03     5854.25    142.85 o 
   8  -9   7       25.49       -8.88     31.67 o 
   9  -9   7        4.29      -20.98     20.98 o 
  10  -9   7      165.58      202.60     38.04 o 
 -12  -8   7      575.30      622.85     39.15 o 
 -11  -8   7      443.89      419.50     49.65 o 
 -10  -8   7     2730.41     2689.56     71.93 o 
  -9  -8   7     5765.56     5654.97     95.57 o 
  -8  -8   7      384.30      353.89     19.26 o 
  -7  -8   7     1099.52     1117.48     29.39 o 
  -6  -8   7      761.08      725.09     22.99 o 
  -5  -8   7      579.13      545.90     18.61 o 
  -4  -8   7     6620.68     6562.32     77.13 o 
  -3  -8   7     1386.42     1432.80     24.96 o 
  -2  -8   7    13906.57    13709.51    126.92 o 
  -1  -8   7     1369.44     1323.75     23.10 o 
   0  -8   7     6727.34     7056.02     85.62 o 
   1  -8   7     1042.46     1164.28     22.94 o 
   2  -8   7       31.51       29.85     11.06 o 
   3  -8   7     5502.86     5272.39     86.72 o 
   4  -8   7     1018.68      992.92     33.17 o 
   5  -8   7    12811.92    13007.70    190.57 o 
   6  -8   7     3960.44     3897.44    102.81 o 
   7  -8   7      697.17      664.62     42.74 o 
   8  -8   7       45.19       47.04     21.67 o 
   9  -8   7        9.76        3.58     20.10 o 
  10  -8   7     2337.96     2444.61     92.34 o 
  11  -8   7     1498.62     1648.00    105.39 o 
 -12  -7   7       37.08       17.98     20.52 o 
 -11  -7   7     3158.17     3104.46     79.52 o 
 -10  -7   7     2532.59     2529.78     79.29 o 
  -9  -7   7     1289.39     1327.09     37.89 o 
  -8  -7   7     1263.84     1255.63     31.73 o 
  -7  -7   7       14.40        8.41      9.09 o 
  -6  -7   7     2752.24     2734.45     40.65 o 
  -5  -7   7     3765.30     3927.92     53.83 o 
  -4  -7   7     9256.28     9090.91    108.91 o 
  -3  -7   7    19728.14    19618.50    242.05 o 
  -2  -7   7     1020.95     1013.68     19.42 o 
  -1  -7   7    11201.87    11636.03    150.22 o 
   0  -7   7        0.53       -5.25      5.25 o 
   1  -7   7     8275.85     8697.46     92.76 o 
   2  -7   7    31539.64    31252.17    317.13 o 
   3  -7   7     1230.27     1263.38     26.73 o 
   4  -7   7    11662.34    11635.93    145.44 o 
   5  -7   7      524.59      536.73     46.21 o 
   6  -7   7      102.97       91.25     14.73 o 
   7  -7   7      169.68      158.88     19.96 o 
   8  -7   7      499.14      491.18     38.33 o 
   9  -7   7     4329.33     4400.29    128.29 o 
  10  -7   7      393.95      342.67     38.46 o 
  11  -7   7     3239.34     3272.81    108.95 o 
  12  -7   7     1559.41     1675.65    104.77 o 
 -12  -6   7     3339.49     3496.66     96.44 o 
 -11  -6   7        7.32       -0.65     21.96 o 
 -10  -6   7     2382.78     2450.11     82.62 o 
  -9  -6   7      249.91      216.32     18.74 o 
  -8  -6   7      168.14      139.90     14.33 o 
  -7  -6   7     1285.58     1288.69     30.40 o 
  -6  -6   7       10.14       18.09      7.49 o 
  -5  -6   7    16868.89    16617.13    165.93 o 
  -4  -6   7     9291.84     9678.06    113.50 o 
  -3  -6   7     6877.48     6860.17     69.77 o 
  -2  -6   7     8045.40     8083.08     79.10 o 
  -1  -6   7      104.76       74.51      8.03 o 
   0  -6   7    10342.70    10568.13    147.23 o 
   1  -6   7     6093.60     6147.84     74.00 o 
   2  -6   7    16102.83    15775.57    187.04 o 
   3  -6   7    17507.50    17425.94    182.96 o 
   4  -6   7      286.99      310.39     14.31 o 
   5  -6   7     2806.99     2773.62     48.03 o 
   6  -6   7      708.66      668.34     27.67 o 
   7  -6   7     1390.13     1295.53     40.59 o 
   8  -6   7     1628.52     1787.18     71.47 o 
   9  -6   7      596.38      590.84     43.21 o 
  10  -6   7     3804.52     4131.04    235.27 o 
  11  -6   7      232.73      182.00     32.69 o 
  12  -6   7      191.45      167.93     34.62 o 
 -12  -5   7      467.74      436.57     40.41 o 
 -11  -5   7     2412.69     2420.18    124.17 o 
 -10  -5   7        9.76        6.83     14.18 o 
  -9  -5   7        8.62       11.13     11.68 o 
  -8  -5   7     1087.14     1021.21     28.11 o 
  -7  -5   7     1481.50     1477.12     34.69 o 
  -6  -5   7    10565.96    10551.48    105.43 o 
  -5  -5   7      354.81      328.73     14.34 o 
  -4  -5   7     9447.22     9188.37     98.26 o 
  -3  -5   7     1575.55     1704.33     40.00 o 
  -2  -5   7      637.81      661.92     17.74 o 
  -1  -5   7     1715.16     1479.09     31.85 o 
   0  -5   7        6.83       13.85      4.33 o 
   1  -5   7    25265.86    23880.41    541.87 o 
   2  -5   7    11422.51    11374.51    138.88 o 
   3  -5   7     5192.45     5026.42     61.88 o 
   4  -5   7      639.73      630.45     16.37 o 
   5  -5   7       15.71       13.32      6.73 o 
   6  -5   7     3586.21     3314.90     55.40 o 
   7  -5   7     1440.21     1397.24     62.85 o 
   8  -5   7     4059.50     4052.25     81.20 o 
   9  -5   7     6133.18     6068.82    110.56 o 
  10  -5   7      108.29       63.86     18.64 o 
  11  -5   7       21.18      -19.22     19.22 o 
  12  -5   7        6.80       13.00     33.47 o 
 -12  -4   7      647.68      644.25     38.51 o 
 -11  -4   7       16.22       -8.36     23.75 o 
 -10  -4   7      271.25      227.60     22.15 o 
  -9  -4   7       12.92        2.92     11.42 o 
  -8  -4   7     4522.00     4343.01     62.65 o 
  -7  -4   7     3600.15     3739.24     50.23 o 
  -6  -4   7     1754.00     1739.86     30.21 o 
  -5  -4   7     8751.26     8561.34     86.88 o 
  -4  -4   7       43.46       41.38      7.14 o 
  -3  -4   7      267.52      271.46     11.24 o 
  -2  -4   7     4093.57     4025.99     81.37 o 
  -1  -4   7     5006.19     4765.79     68.06 o 
   0  -4   7    19671.13    18610.88    216.38 o 
   1  -4   7      272.40      262.18     12.32 o 
   2  -4   7    15847.77    15864.04    167.54 o 
   3  -4   7     3702.63     3847.48     49.57 o 
   4  -4   7      114.55      101.94      7.99 o 
   5  -4   7     9524.23     9232.55    104.33 o 
   6  -4   7       49.35       74.90     10.09 o 
   7  -4   7    16145.71    15874.24    195.01 o 
   8  -4   7     4660.18     4629.01     87.33 o 
   9  -4   7     1402.39     1345.32     43.70 o 
  10  -4   7     1061.76      992.86     39.54 o 
  11  -4   7       12.52        1.70     14.69 o 
  12  -4   7      892.49      869.85     84.65 o 
  13  -4   7      620.96      630.29     77.87 o 
 -12  -3   7       34.85        4.15     32.78 o 
 -11  -3   7      202.88      148.94     23.40 o 
 -10  -3   7       95.07       87.18     16.84 o 
  -9  -3   7     5751.61     5753.33     85.18 o 
  -8  -3   7     1214.08     1264.62     33.88 o 
  -7  -3   7     2827.97     2801.81     50.70 o 
  -6  -3   7     3050.42     3060.28     42.24 o 
  -5  -3   7     1158.13     1206.79     23.76 o 
  -4  -3   7      497.40      444.94     14.81 o 
  -3  -3   7      158.85      150.68     15.13 o 
  -2  -3   7     9269.36     8720.66     99.07 o 
  -1  -3   7    22695.29    22174.06    254.93 o 
   0  -3   7     5289.86     5236.14     84.58 o 
   1  -3   7     9563.90     8952.15    127.22 o 
   2  -3   7       31.17       29.27      5.89 o 
   3  -3   7      121.73      131.23     12.09 o 
   4  -3   7     5938.87     5932.93     70.39 o 
   5  -3   7     5211.64     5338.24     65.82 o 
   6  -3   7    28038.02    27226.63    279.15 o 
   7  -3   7       47.23       51.47      9.85 o 
   8  -3   7     3975.28     3920.63     65.15 o 
   9  -3   7      528.16      466.33     26.30 o 
  10  -3   7      126.45       93.09     17.55 o 
  11  -3   7     1935.20     1934.13     56.49 o 
  12  -3   7       70.29      118.67     27.99 o 
  13  -3   7     5117.30     5453.84    220.33 o 
 -12  -2   7        8.94       -6.78     30.71 o 
 -11  -2   7     1031.92      957.05     56.85 o 
 -10  -2   7     2588.78     2677.92     54.41 o 
  -9  -2   7     1146.57     1090.46     33.06 o 
  -8  -2   7     6960.58     7072.92    126.80 o 
  -7  -2   7      643.76      648.53     20.13 o 
  -6  -2   7      207.42      227.47     13.39 o 
  -5  -2   7      335.23      384.71     13.46 o 
  -4  -2   7      770.48      785.77     19.36 o 
  -3  -2   7    25859.45    25344.20    257.72 o 
  -2  -2   7    19756.15    20794.43    241.37 o 
  -1  -2   7    45033.52    44107.50    564.12 o 
   0  -2   7    19809.36    19572.66    225.21 o 
   1  -2   7     1605.10     1602.05     29.10 o 
   2  -2   7     6914.23     7206.50     93.49 o 
   3  -2   7      635.65      700.91     17.69 o 
   4  -2   7    39357.81    39199.61    390.32 o 
   5  -2   7    26296.13    26402.33    269.31 o 
   6  -2   7     2115.14     2184.35     35.21 o 
   7  -2   7     5497.88     5748.56     72.76 o 
   8  -2   7      151.20      174.86     27.70 o 
   9  -2   7      128.12      122.46     13.32 o 
  10  -2   7     1787.26     1839.53     51.24 o 
  11  -2   7      932.48      979.00     65.56 o 
  12  -2   7     5647.88     5708.38    139.31 o 
  13  -2   7        3.04      -13.49     21.52 o 
 -12  -1   7     1246.45     1406.51     90.87 o 
 -11  -1   7      333.22      396.41     50.48 o 
 -10  -1   7     1594.55     1639.81     53.01 o 
  -9  -1   7     2202.80     2298.46     47.64 o 
  -8  -1   7      249.90      237.88     15.38 o 
  -7  -1   7        4.25        3.89      7.54 o 
  -6  -1   7      250.70      249.22     12.42 o 
  -5  -1   7     2260.59     2229.16     33.06 o 
  -4  -1   7    16050.95    16251.33    158.67 o 
  -3  -1   7     5140.90     4904.46     63.12 o 
  -2  -1   7    34967.11    34180.39    683.65 o 
  -1  -1   7     4635.13     4948.15     68.96 o 
   0  -1   7     9301.64     9643.13    118.22 o 
   1  -1   7      788.07      793.20     18.78 o 
   2  -1   7     5984.30     6168.42     78.56 o 
   3  -1   7    49539.73    48607.43    631.01 o 
   4  -1   7     4382.12     4531.11     55.84 o 
   5  -1   7    30824.27    31554.92    318.44 o 
   6  -1   7    16719.69    16805.87    178.20 o 
   7  -1   7      101.73      106.56      9.58 o 
   8  -1   7     1974.20     1913.08     34.67 o 
   9  -1   7      314.00      289.88     17.84 o 
  10  -1   7     6732.89     6540.47     98.86 o 
  11  -1   7     3026.59     2946.79     87.98 o 
  12  -1   7      491.37      476.89     38.90 o 
  13  -1   7     2193.59     2176.42    173.72 o 
  14  -1   7       25.32        8.14     23.12 o 
 -11   0   7     1619.09     1768.61     96.27 o 
 -10   0   7      689.85      704.95     44.10 o 
  -9   0   7      294.24      295.63     21.73 o 
  -8   0   7        9.31       -5.42      9.29 o 
  -7   0   7      745.70      696.07     21.98 o 
  -6   0   7     5465.36     5479.19     62.62 o 
  -5   0   7     1690.38     1870.74     29.84 o 
  -4   0   7    10108.18    10172.47     97.27 o 
  -3   0   7    10445.50    10771.75    108.68 o 
  -2   0   7       57.45       56.64      6.97 o 
  -1   0   7     1355.99     1501.04     29.75 o 
   0   0   7       11.77       48.05     26.19 o 
   1   0   7    11146.76    11396.45    192.11 o 
   2   0   7    58099.62    56813.49    713.73 o 
   3   0   7      154.21      152.61      8.58 o 
   4   0   7    14312.33    13566.38    302.00 o 
   5   0   7      326.70      384.65     12.76 o 
   6   0   7      925.53     1068.81     22.50 o 
   7   0   7     5034.05     5047.67     65.31 o 
   8   0   7      230.85      219.44     12.43 o 
   9   0   7    18880.32    19112.45    207.02 o 
  10   0   7      890.21      902.01     36.19 o 
  11   0   7     4961.38     4816.88     95.90 o 
  12   0   7     1131.85     1206.11     57.05 o 
  13   0   7      136.89      143.75     29.56 o 
  14   0   7      263.82      266.36     37.32 o 
 -11   1   7       31.48       59.06     43.02 o 
 -10   1   7      274.78      320.47     50.35 o 
  -9   1   7      160.06      163.50     25.40 o 
  -8   1   7      437.26      444.95     25.05 o 
  -7   1   7     2424.42     2493.59     50.49 o 
  -6   1   7        6.72       30.19      8.52 o 
  -5   1   7    19487.95    19313.43    172.51 o 
  -4   1   7     9518.98     9607.79     92.56 o 
  -3   1   7     4519.91     4567.12     65.22 o 
  -2   1   7     1229.55     1302.66     42.85 o 
  -1   1   7       37.96       28.23      7.56 o 
   0   1   7    36844.23    36958.51    447.71 o 
   1   1   7    13395.86    13401.26    156.33 o 
   2   1   7    41424.35    40232.66    538.38 o 
   3   1   7     5603.95     5325.53     94.79 o 
   4   1   7       86.88       88.50      6.37 o 
   5   1   7     1196.01     1140.52     25.24 o 
   6   1   7      299.43      344.01     12.92 o 
   7   1   7    14360.21    14669.95    158.81 o 
   8   1   7    15225.58    15144.13    165.79 o 
   9   1   7     3097.14     3043.23     49.28 o 
  10   1   7     6599.35     6555.44     98.09 o 
  11   1   7      203.20      181.20     21.10 o 
  12   1   7       42.92       52.29     20.67 o 
  13   1   7       70.89       75.96     24.63 o 
  14   1   7      163.92      157.93     31.44 o 
 -11   2   7      340.89      300.56     53.53 o 
 -10   2   7      149.58      133.95     28.59 o 
  -9   2   7      745.20      748.25     78.22 o 
  -8   2   7     2776.51     2731.03     56.95 o 
  -7   2   7     4502.14     4652.56     68.57 o 
  -6   2   7    19685.08    19862.62    195.14 o 
  -5   2   7      105.02      135.89      9.47 o 
  -4   2   7     4820.82     5057.01     59.51 o 
  -3   2   7       86.30       99.95      7.20 o 
  -2   2   7     4472.84     4620.20     58.17 o 
  -1   2   7    39724.87    39861.33    441.64 o 
   0   2   7      129.07      155.76      9.38 o 
   1   2   7    92082.66    88828.70    961.74 o 
   2   2   7    12948.51    13048.59    151.80 o 
   3   2   7       33.31       61.17      7.41 o 
   4   2   7      592.11      692.55     15.45 o 
   5   2   7      376.47      429.14     13.22 o 
   6   2   7    16532.17    16518.45    174.10 o 
   7   2   7     2078.70     2025.17     38.47 o 
   8   2   7     2273.73     2174.47     37.14 o 
   9   2   7     9719.15     9502.38    128.26 o 
  10   2   7       92.56       72.83     13.66 o 
  11   2   7       18.97        7.74     11.17 o 
  12   2   7       26.52        9.55     14.47 o 
  13   2   7     2264.71     2322.33     82.45 o 
  14   2   7     1787.09     1718.07     80.15 o 
 -11   3   7        0.24       -1.24     32.78 o 
 -10   3   7     1246.89     1333.25     65.13 o 
  -9   3   7      140.69       83.50     26.93 o 
  -8   3   7     5327.37     5568.98    136.06 o 
  -7   3   7     1633.48     1742.43     60.13 o 
  -6   3   7      460.76      441.29     18.38 o 
  -5   3   7      259.88      290.75     12.23 o 
  -4   3   7      138.63      168.18      9.22 o 
  -3   3   7     4329.67     4443.78     48.76 o 
  -2   3   7    26246.66    27726.75    274.76 o 
  -1   3   7    11754.34    12038.24    139.25 o 
   0   3   7    59877.20    59964.97    654.60 o 
   1   3   7       55.36       88.27      6.40 o 
   2   3   7     8895.13     8931.41    123.99 o 
   3   3   7       41.12      109.68     14.44 o 
   4   3   7     1449.47     1540.42     33.97 o 
   5   3   7    37801.88    38617.51    384.40 o 
   6   3   7      977.48     1069.32     22.24 o 
   7   3   7    24953.47    23928.90    410.88 o 
   8   3   7     8135.89     8023.04     95.81 o 
   9   3   7     1126.83     1144.56     31.85 o 
  10   3   7     1618.36     1587.28     39.55 o 
  11   3   7      634.47      581.16     29.28 o 
  12   3   7     4319.42     4348.13     78.89 o 
  13   3   7     1317.24     1390.61     64.76 o 
  14   3   7     1373.37     1447.47    102.35 o 
  15   3   7     2067.82     2297.66     91.91 o 
 -11   4   7      246.51      286.45     57.40 o 
 -10   4   7      503.51      495.57     45.30 o 
  -9   4   7     4347.67     4716.57    127.68 o 
  -8   4   7      717.43      744.53     48.16 o 
  -7   4   7     2164.34     2282.32     59.16 o 
  -6   4   7      749.69      741.06     32.32 o 
  -5   4   7       14.51       -3.38      7.61 o 
  -4   4   7     1364.05     1487.23     26.60 o 
  -3   4   7       66.12       92.01      7.18 o 
  -2   4   7    32676.99    34687.18    287.97 o 
  -1   4   7    18925.30    19420.22    310.20 o 
   0   4   7    12950.59    13531.09    156.47 o 
   1   4   7    11637.07    11573.70    136.85 o 
   2   4   7      542.94      597.55     19.84 o 
   3   4   7     2375.74     2254.25     39.45 o 
   4   4   7     6679.66     6547.20     74.85 o 
   5   4   7     3262.36     3098.54     42.12 o 
   6   4   7    28921.28    28729.40    291.63 o 
   7   4   7      129.67      150.31     10.29 o 
   8   4   7     7323.08     7586.28    104.76 o 
   9   4   7      355.14      375.26     19.06 o 
  10   4   7       77.05       77.90     12.84 o 
  11   4   7    10114.08    10159.50    188.76 o 
  12   4   7        5.84      -14.20     14.20 o 
  13   4   7     3216.02     3423.72     81.22 o 
  14   4   7      840.40      754.07     51.50 o 
  15   4   7       81.80       62.88     30.31 o 
 -10   5   7     2577.74     2887.95    101.03 o 
  -9   5   7      191.49      203.59     33.20 o 
  -8   5   7     3463.94     3708.74    108.16 o 
  -7   5   7      678.80      661.88     43.26 o 
  -6   5   7      170.77      157.69     25.67 o 
  -5   5   7     1153.05     1176.98     51.94 o 
  -4   5   7      577.60      622.61     40.77 o 
  -3   5   7    18620.13    19106.60    155.74 o 
  -1   5   7     4062.21     3963.21     57.22 o 
   0   5   7     1096.36     1073.91     20.15 o 
   1   5   7      208.31      221.89      8.66 o 
   2   5   7     1263.02     1076.50     19.34 o 
   3   5   7     1637.46     1748.95     25.56 o 
   4   5   7    28851.42    28883.19    266.00 o 
   5   5   7    22959.26    22611.11    231.38 o 
   6   5   7    16450.34    17202.23    204.00 o 
   7   5   7     3301.53     3316.19     46.96 o 
   8   5   7       17.96       15.92      7.90 o 
   9   5   7     1694.10     1809.21     54.12 o 
  10   5   7     1109.43     1078.72     33.28 o 
  11   5   7     2739.76     2726.54     57.72 o 
  12   5   7     9068.60     8954.42    139.23 o 
  13   5   7        5.65       -3.68     16.91 o 
  14   5   7      755.92      701.42     52.21 o 
  15   5   7        7.59      -19.21     33.54 o 
 -10   6   7     1080.69     1335.44     71.11 o 
  -9   6   7     1055.41     1065.43     60.42 o 
  -8   6   7        4.17        3.35     21.40 o 
  -7   6   7       90.35      104.72     25.94 o 
  -6   6   7      200.17      190.95     29.11 o 
  -5   6   7     4762.64     4734.44    220.89 o 
  -4   6   7    11608.15    11454.48    219.17 o 
  -3   6   7      175.64      174.74     17.82 o 
  -2   6   7    19266.89    20182.47    258.70 o 
  -1   6   7     1522.42     1708.79     26.68 o 
   0   6   7      375.47      400.92     20.05 o 
   1   6   7    21413.16    21820.20    188.29 o 
   2   6   7     3533.73     3550.28     41.50 o 
   3   6   7    36436.75    35881.79    327.16 o 
   4   6   7     3827.14     3973.95     46.75 o 
   5   6   7    11266.92    11357.26    113.31 o 
   6   6   7     4566.69     4815.40     60.86 o 
   7   6   7       80.06      107.72     10.75 o 
   8   6   7    12521.65    12640.96    160.39 o 
   9   6   7     1929.25     2029.08     44.38 o 
  10   6   7     7513.36     7369.92    131.97 o 
  11   6   7     5160.17     5107.00     86.49 o 
  12   6   7      386.20      366.86     24.86 o 
  13   6   7      810.78      710.30     45.66 o 
  14   6   7       27.27       -6.87     17.56 o 
  15   6   7      309.34      332.46     41.57 o 
  -9   7   7      170.34      145.26     33.44 o 
  -8   7   7        4.78        8.58     22.82 o 
  -7   7   7       29.00       25.47     21.56 o 
  -6   7   7     6945.49     7059.69    161.32 o 
  -5   7   7     3303.00     3429.01     96.07 o 
  -4   7   7     5552.86     5565.33    127.97 o 
  -3   7   7     6361.77     6445.71    127.07 o 
  -2   7   7       31.95       37.06      7.94 o 
  -1   7   7       62.60       78.38      9.53 o 
   0   7   7      343.72      292.31      9.51 o 
   1   7   7    11200.04    11012.02    108.76 o 
   2   7   7    33102.95    32402.97    321.96 o 
   3   7   7     1500.38     1468.24     23.26 o 
   4   7   7    16941.52    16827.69    160.99 o 
   5   7   7     2542.21     2591.70     35.16 o 
   6   7   7      171.58      214.86     20.38 o 
   7   7   7     3923.12     3722.24     60.19 o 
   8   7   7     1465.06     1517.76     47.12 o 
   9   7   7    19930.25    19774.46    241.59 o 
  10   7   7     1426.40     1441.01     43.44 o 
  11   7   7     5739.49     5870.57     95.68 o 
  12   7   7     1138.27     1079.79     38.19 o 
  13   7   7        8.40       -0.45     15.54 o 
  14   7   7     1137.99     1136.01     48.27 o 
  15   7   7       64.22       73.19     24.45 o 
  -9   8   7        3.40       -0.95     24.13 o 
  -8   8   7      655.58      620.72     49.24 o 
  -7   8   7     3574.59     3765.58    113.69 o 
  -6   8   7        2.79       33.39     32.85 o 
  -5   8   7     5969.96     5625.93    245.09 o 
  -4   8   7     2696.15     2734.00     82.14 o 
  -3   8   7      257.94      230.08     18.78 o 
  -2   8   7      226.48      183.00     28.84 o 
  -1   8   7        1.22        8.34      7.37 o 
   0   8   7    12655.10    12794.71    129.56 o 
   1   8   7     5338.70     5112.70    107.85 o 
   2   8   7    20090.03    19950.05    188.03 o 
   3   8   7    15653.24    15958.46    166.30 o 
   4   8   7      195.89      226.50      9.49 o 
   5   8   7     5127.05     5653.90     76.38 o 
   6   8   7       19.85       29.97      8.38 o 
   7   8   7     5429.45     5232.62     77.75 o 
   8   8   7    23384.80    23099.80    274.72 o 
   9   8   7     1848.49     1813.22     43.32 o 
  10   8   7     3789.12     3900.93     70.34 o 
  11   8   7      234.52      196.04     18.71 o 
  12   8   7      104.40       78.70     18.22 o 
  13   8   7     1119.44     1185.10     46.75 o 
  14   8   7      192.46      155.54     30.96 o 
  15   8   7     3620.82     3814.24     95.85 o 
  -9   9   7      756.67      720.61     79.53 o 
  -8   9   7     1097.01     1067.93    107.88 o 
  -7   9   7     1957.41     2102.02     83.68 o 
  -6   9   7     5450.72     5249.52    165.49 o 
  -5   9   7        1.57       -8.02     17.21 o 
  -4   9   7      188.40      241.33     28.41 o 
  -3   9   7     1169.19     1106.67     48.38 o 
  -2   9   7     1703.44     1749.87     46.75 o 
  -1   9   7     8068.49     7953.84    127.90 o 
   0   9   7      200.50      189.30     11.41 o 
   1   9   7    15483.28    15343.64    153.24 o 
   2   9   7     5137.60     5081.15     66.37 o 
   3   9   7      806.93      826.93     17.07 o 
   4   9   7      184.39      177.69      8.73 o 
   5   9   7       28.06       31.06      6.40 o 
   6   9   7    11961.65    11767.58    133.18 o 
   7   9   7     6160.45     6149.30     80.19 o 
   8   9   7     4608.57     4629.72     74.39 o 
   9   9   7     5951.91     5871.88     91.87 o 
  10   9   7      108.38       91.37     15.11 o 
  11   9   7      276.04      273.87     21.17 o 
  12   9   7       21.19       -1.10     14.75 o 
  13   9   7     2451.02     2459.26     68.46 o 
  14   9   7     2712.87     2808.99     77.50 o 
  15   9   7       62.67       35.16     22.20 o 
  -8  10   7     2113.90     2410.64     96.19 o 
  -7  10   7     1530.77     1573.85     73.44 o 
  -6  10   7      135.72      129.94     29.39 o 
  -5  10   7      428.90      469.82     72.96 o 
  -4  10   7        0.38       -7.23     15.30 o 
  -3  10   7     2416.05     2472.61     61.20 o 
  -2  10   7     5069.23     5311.13     98.19 o 
  -1  10   7     3705.48     3556.83     87.82 o 
   0  10   7     6707.26     6681.57     96.88 o 
   1  10   7      160.51      169.79     11.28 o 
   2  10   7     2151.00     2135.76     36.89 o 
   3  10   7      288.16      299.08     13.34 o 
   4  10   7     2662.92     2597.34     45.00 o 
   5  10   7    21182.06    21193.02    223.12 o 
   6  10   7       29.43       36.19     11.02 o 
   7  10   7    13209.56    13377.32    151.64 o 
   8  10   7     2859.06     2901.77     49.47 o 
   9  10   7      184.16      200.73     16.76 o 
  10  10   7       56.96       44.39     34.78 o 
  11  10   7       55.46       41.96     19.56 o 
  12  10   7     7355.66     7455.80    209.46 o 
  13  10   7     1864.07     1874.62     97.30 o 
  14  10   7     1657.68     1780.15     62.42 o 
  15  10   7      965.15      945.80     48.17 o 
  -7  11   7      655.85      677.75     52.02 o 
  -6  11   7       43.96       27.74     23.18 o 
  -5  11   7      302.64      275.94     34.46 o 
  -4  11   7     2730.76     2631.88     86.99 o 
  -3  11   7      143.88      138.35     19.26 o 
  -2  11   7     9906.72     9765.13    159.04 o 
  -1  11   7     3565.02     3572.59     74.91 o 
   0  11   7      473.29      465.82     22.49 o 
   1  11   7       10.90       44.98     20.98 o 
   2  11   7      244.19      234.10     18.94 o 
   3  11   7    14616.77    14361.81    160.97 o 
   4  11   7    11310.46    10987.80    142.50 o 
   5  11   7     8464.22     8202.60    115.55 o 
   6  11   7    17638.86    17559.73    191.38 o 
   7  11   7      297.16      285.89     19.06 o 
   8  11   7        6.58       11.29      8.56 o 
   9  11   7      364.16      346.39     20.33 o 
  10  11   7     1748.01     1790.27     45.73 o 
  11  11   7    15959.70    15892.73    237.70 o 
  12  11   7       59.40       73.23     21.65 o 
  13  11   7     2227.09     2232.58     96.68 o 
  14  11   7      295.71      283.24     40.79 o 
  -7  12   7        9.87        6.11     24.52 o 
  -6  12   7      375.98      402.30     43.05 o 
  -5  12   7     2001.48     1979.99     79.06 o 
  -4  12   7      346.85      365.30     39.70 o 
  -3  12   7     8493.68     8444.82    147.50 o 
  -2  12   7      169.18      139.25     19.36 o 
  -1  12   7     1457.90     1453.74     45.64 o 
   0  12   7       18.07        7.55     10.90 o 
   1  12   7     2035.56     1992.37     44.17 o 
   2  12   7     3264.49     3148.18     57.85 o 
   3  12   7      395.57      370.46     19.20 o 
   4  12   7    27373.78    26766.90    321.07 o 
   5  12   7    15967.28    15759.08    201.31 o 
   6  12   7     5858.07     5773.77     91.29 o 
   7  12   7       20.93       31.14      9.19 o 
   8  12   7       69.20       72.77     11.08 o 
   9  12   7     8917.88     8667.35    111.82 o 
  10  12   7     3940.10     3946.64     73.72 o 
  11  12   7     1974.39     1950.76     65.76 o 
  12  12   7     4734.69     4554.80     97.81 o 
  13  12   7      108.66       60.54     23.37 o 
  14  12   7       69.58       61.15     22.20 o 
  -6  13   7      250.01      174.51     35.99 o 
  -5  13   7     2498.78     2330.67     88.18 o 
  -4  13   7     2565.04     2559.28     90.05 o 
  -3  13   7      350.10      370.85     28.88 o 
  -2  13   7     2505.88     2347.68     63.26 o 
  -1  13   7       61.37       41.94     15.51 o 
   0  13   7     3134.07     3012.19     60.36 o 
   1  13   7    11410.28    11116.00    151.94 o 
   2  13   7     4719.11     4562.75     96.33 o 
   3  13   7     8998.78     8936.20    111.14 o 
   4  13   7       62.33       77.33     15.02 o 
   5  13   7      237.27      253.97     33.36 o 
   6  13   7     1878.14     1867.58     45.01 o 
   7  13   7       20.72       35.62     12.15 o 
   8  13   7    10027.92     9811.15    142.43 o 
   9  13   7     1952.54     1985.38     45.99 o 
  10  13   7     8153.60     7994.70    121.29 o 
  11  13   7     3719.73     3570.72     83.79 o 
  12  13   7      502.24      470.99     32.86 o 
  13  13   7        1.86      -16.41     16.41 o 
  14  13   7       20.97       37.78     20.37 o 
  -5  14   7     1068.71     1275.93     71.65 o 
  -4  14   7      950.91      916.63     56.20 o 
  -3  14   7      626.13      592.30     34.76 o 
  -2  14   7      159.56      124.63     20.72 o 
  -1  14   7      792.06      789.54     37.87 o 
   0  14   7      542.52      567.61     42.86 o 
   1  14   7     3119.78     3048.04     61.86 o 
   2  14   7    11829.07    11726.70    160.00 o 
   3  14   7      274.43      293.35     23.41 o 
   4  14   7     1549.42     1488.95    118.54 o 
   5  14   7      670.07      606.84     30.39 o 
   6  14   7     4168.76     4054.47     73.98 o 
   7  14   7    11499.69    11153.62    157.56 o 
   8  14   7     2598.04     2660.51     60.37 o 
   9  14   7     9370.17     9363.08    141.65 o 
  10  14   7     1213.96     1178.29     38.43 o 
  11  14   7      703.74      714.01     44.67 o 
  12  14   7      127.63       98.20     21.44 o 
  13  14   7      210.30      188.23     29.21 o 
  14  14   7     2943.03     3110.20     98.67 o 
  -5  15   7     2256.27     2383.55    138.31 o 
  -4  15   7      110.13      101.19     30.18 o 
  -3  15   7        0.29      -14.07     15.97 o 
  -2  15   7      457.86      462.81     42.42 o 
  -1  15   7       96.81       74.85     20.18 o 
   0  15   7     8637.09     8503.89    128.93 o 
   1  15   7     2039.00     2031.63     50.22 o 
   2  15   7     1471.17     1458.25     41.09 o 
   3  15   7      300.14      306.07     24.46 o 
   4  15   7      158.28      123.48     33.93 o 
   5  15   7     6064.91     5826.42    110.55 o 
   6  15   7     2125.39     2074.94     59.07 o 
   7  15   7     7354.29     7186.49    114.65 o 
   8  15   7     9384.80     9377.70    141.41 o 
   9  15   7      159.71      151.46     19.66 o 
  10  15   7      285.48      272.71     27.58 o 
  11  15   7        4.23        0.94     19.88 o 
  12  15   7      396.88      383.83     30.88 o 
  13  15   7     2573.40     2528.30     74.11 o 
  -4  16   7       70.55       24.62     45.71 o 
  -3  16   7      346.56      349.95     32.72 o 
  -2  16   7     1316.09     1276.72     51.26 o 
  -1  16   7     5369.44     5499.75    114.23 o 
   0  16   7        6.56       35.78     16.44 o 
   1  16   7     3466.19     3352.09     69.02 o 
   2  16   7      728.51      700.51     44.38 o 
   3  16   7      145.17      146.24     21.53 o 
   4  16   7     2407.64     2304.27     63.64 o 
   5  16   7        7.24       15.73     19.56 o 
   6  16   7     6973.06     6955.08    129.18 o 
   7  16   7     2780.58     2859.17     73.54 o 
   8  16   7     4225.24     4255.64     95.44 o 
   9  16   7     2562.61     2520.09     71.75 o 
  10  16   7       55.43       19.46     17.86 o 
  11  16   7     1529.03     1340.81     66.98 o 
  12  16   7     1665.39     1685.77     79.90 o 
  13  16   7     2366.34     2685.37    107.95 o 
  -3  17   7     3570.32     3853.41    177.73 o 
  -2  17   7     3090.10     3214.83     85.60 o 
  -1  17   7     1257.47     1305.76     59.02 o 
   0  17   7     2514.87     2384.02     59.73 o 
   1  17   7       39.88       24.90     14.13 o 
   2  17   7       13.67        7.92     15.00 o 
   3  17   7      427.26      430.78     31.81 o 
   4  17   7     3055.83     2966.23     76.64 o 
   5  17   7    10388.10    10163.88    175.65 o 
   6  17   7       85.41      114.98     27.96 o 
   7  17   7     5006.41     5076.99    117.28 o 
   8  17   7     1412.57     1365.12     52.14 o 
   9  17   7        0.78      -12.81     16.49 o 
  10  17   7     1413.08     1496.23     69.57 o 
  11  17   7        8.43        5.09     19.16 o 
  12  17   7     6095.02     6068.81    200.42 o 
  -1  18   7     1018.34      912.02     48.45 o 
   0  18   7      191.16      140.01     20.89 o 
   1  18   7       90.30       87.97     21.94 o 
   2  18   7       53.80       63.16     20.57 o 
   3  18   7     3762.33     3739.81     90.60 o 
   4  18   7     4203.47     4330.58     99.63 o 
   5  18   7     2097.68     2196.34     67.22 o 
   6  18   7     4293.45     4292.69    122.48 o 
   7  18   7        2.12       20.75     21.35 o 
   8  18   7       53.69       36.68     19.37 o 
   9  18   7     1557.25     1414.46     56.75 o 
  10  18   7      966.26      926.09     79.99 o 
  11  18   7     7446.62     7548.18    152.45 o 
   0  19   7       54.44       60.53     29.32 o 
   1  19   7      313.42      302.03     33.93 o 
   2  19   7     4174.36     4176.61     99.97 o 
   3  19   7      679.16      621.39     39.30 o 
   4  19   7     6103.85     6232.90    129.12 o 
   5  19   7     3026.08     3173.25     85.34 o 
   6  19   7       67.28       36.95     25.07 o 
   7  19   7     1161.95     1083.46     61.86 o 
   8  19   7      200.67      179.01     34.70 o 
   9  19   7     3472.66     3480.92     92.41 o 
  10  19   7     2730.56     2700.36     81.16 o 
   2  20   7      830.14      769.23     44.60 o 
   3  20   7     3706.65     3643.61     93.96 o 
   4  20   7       24.10       17.25     18.65 o 
   5  20   7       31.22       31.08     19.83 o 
   6  20   7       83.57       71.85     29.36 o 
   7  20   7      808.57      852.92     72.48 o 
   8  20   7     5819.14     5850.33    158.88 o 
   9  20   7      409.81      423.66     47.86 o 
  -4 -18   8     2466.87     2646.35    131.81 o 
  -3 -18   8      137.15      195.11     27.59 o 
  -2 -18   8      473.77      486.58     36.22 o 
  -1 -18   8     3559.39     3744.96    115.96 o 
   0 -18   8      436.43      546.62     38.43 o 
   1 -18   8     5547.35     5879.04    193.90 o 
  -7 -17   8     1525.31     1816.19    119.36 o 
  -6 -17   8     1275.22     1311.07    100.00 o 
  -4 -17   8        5.91        0.69     24.62 o 
  -3 -17   8      453.95      472.78     33.91 o 
  -2 -17   8      775.57      764.28     54.70 o 
  -1 -17   8     2790.90     2973.36     80.19 o 
   0 -17   8     7202.68     7338.43    122.64 o 
   1 -17   8       25.27       43.72     20.76 o 
   2 -17   8     2279.08     2257.98     86.00 o 
   3 -17   8      108.01      152.46     32.64 o 
  -8 -16   8      221.65      209.97     25.96 o 
  -7 -16   8     2648.29     2606.60     75.07 o 
  -6 -16   8      980.95      936.66     81.19 o 
  -5 -16   8        1.76       -5.26     29.74 o 
  -4 -16   8     1149.42     1036.63     53.95 o 
  -3 -16   8       16.88       33.70     16.56 o 
  -2 -16   8     8956.31     8702.95    195.34 o 
  -1 -16   8     3521.95     3488.29     72.35 o 
   0 -16   8     1533.53     1481.19     45.79 o 
   1 -16   8     2581.04     2582.88     86.50 o 
   2 -16   8       97.81       81.39     25.31 o 
   3 -16   8      363.16      360.19     39.02 o 
   4 -16   8      395.77      390.31     70.19 o 
  -9 -15   8      634.53      632.44     44.03 o 
  -8 -15   8     2971.99     2881.37     68.47 o 
  -7 -15   8       21.10       16.21     16.81 o 
  -6 -15   8       17.13       14.13     20.71 o 
  -5 -15   8      633.20      655.79     44.06 o 
  -4 -15   8     1318.75     1304.04     48.98 o 
  -3 -15   8    10943.54    11289.77    276.31 o 
  -2 -15   8      182.33      246.77     45.28 o 
  -1 -15   8     8655.50     8781.14    131.91 o 
   0 -15   8     1651.24     1625.82     46.07 o 
   1 -15   8        1.16        3.51     14.67 o 
   2 -15   8     1448.51     1475.47     63.62 o 
   3 -15   8       32.98       43.14     22.47 o 
   4 -15   8     3294.27     3364.78    107.86 o 
   5 -15   8     1950.90     1972.69     83.12 o 
   6 -15   8     1188.77     1208.86     69.38 o 
 -10 -14   8     1697.20     1728.75     63.77 o 
  -9 -14   8     1443.27     1463.16     57.42 o 
  -8 -14   8      284.26      293.90     32.48 o 
  -7 -14   8       65.82       96.23     19.26 o 
  -6 -14   8      389.87      353.54     25.08 o 
  -5 -14   8     5271.25     5289.06     92.70 o 
  -4 -14   8     5884.49     6047.59     88.92 o 
  -3 -14   8     2470.90     2455.01     45.05 o 
  -2 -14   8     7777.28     7696.71    116.22 o 
  -1 -14   8       77.28       93.02     15.82 o 
   0 -14   8       95.91      102.81     18.30 o 
   1 -14   8      910.64      850.44     37.53 o 
   2 -14   8      660.30      579.79     54.22 o 
   3 -14   8    10484.48    10675.99    221.69 o 
   4 -14   8      480.23      461.00     76.28 o 
   5 -14   8     2829.54     2673.76     93.94 o 
   6 -14   8      320.91      302.66     59.27 o 
   7 -14   8       10.00        7.81     25.21 o 
 -10 -13   8      680.49      661.49     41.05 o 
  -9 -13   8      531.57      459.73     35.00 o 
  -8 -13   8       14.14        0.75     15.09 o 
  -7 -13   8       26.30       35.69     15.39 o 
  -6 -13   8     5742.10     5961.61    105.58 o 
  -5 -13   8      896.47      947.19     35.99 o 
  -4 -13   8     8341.61     8366.65    110.77 o 
  -3 -13   8     5071.66     5141.10     64.68 o 
  -2 -13   8     1173.12     1179.39     25.04 o 
  -1 -13   8       57.84      106.78     32.48 o 
   0 -13   8       59.99       68.90     15.52 o 
   1 -13   8     3737.92     3789.85     82.11 o 
   2 -13   8    10721.75    10492.96    211.72 o 
   3 -13   8     1761.22     1701.73     67.08 o 
   4 -13   8     3713.58     3771.39    108.40 o 
   5 -13   8        1.47      -17.13     17.13 o 
   6 -13   8       41.84       34.40     22.95 o 
   7 -13   8      255.29      270.88     38.65 o 
   8 -13   8      851.99      890.63     87.41 o 
 -11 -12   8       18.19       47.27     23.09 o 
 -10 -12   8      801.16      804.76     43.62 o 
  -9 -12   8        0.56       13.14     16.69 o 
  -8 -12   8      943.06      927.46     37.67 o 
  -7 -12   8     7067.01     7113.99    112.35 o 
  -6 -12   8     1083.37     1098.26     35.08 o 
  -5 -12   8    19514.14    19318.19    217.22 o 
  -4 -12   8      968.38      955.74     32.33 o 
  -3 -12   8      644.37      643.85     19.97 o 
  -2 -12   8       30.86       44.55      8.48 o 
  -1 -12   8      911.65      915.70     24.40 o 
   0 -12   8    12676.92    12706.45    203.39 o 
   1 -12   8     2830.27     2758.61     65.01 o 
   2 -12   8     9150.11     9017.60    184.54 o 
   3 -12   8     5754.70     5769.22    135.55 o 
   4 -12   8      229.03      221.39     36.51 o 
   5 -12   8      119.91      105.86     25.10 o 
   6 -12   8       74.50       68.03     24.27 o 
   7 -12   8      903.41      860.26     55.67 o 
   8 -12   8     1848.63     2054.43     86.45 o 
 -11 -11   8      242.31      183.78     29.43 o 
 -10 -11   8        0.42        6.65     19.24 o 
  -9 -11   8     2721.47     2716.35     64.11 o 
  -8 -11   8      988.36     1045.73     39.72 o 
  -7 -11   8     3020.15     2972.53     58.42 o 
  -6 -11   8     9905.71     9765.45    159.02 o 
  -5 -11   8       49.49       49.81     12.67 o 
  -4 -11   8     1714.32     1813.45     40.21 o 
  -3 -11   8     2152.86     2168.39     35.27 o 
  -2 -11   8     1812.49     1805.43     29.38 o 
  -1 -11   8    19140.02    19133.09    188.97 o 
   0 -11   8     2175.65     2157.14     40.66 o 
   1 -11   8    13384.19    13375.06    170.92 o 
   2 -11   8     1358.98     1352.29     52.52 o 
   3 -11   8     3058.79     3066.24     86.93 o 
   4 -11   8      111.55      113.74     26.83 o 
   5 -11   8       15.06        3.46     16.63 o 
   6 -11   8     3430.30     3341.41    100.78 o 
   7 -11   8      909.58      894.17     54.43 o 
   8 -11   8     3758.45     3591.55    130.50 o 
   9 -11   8     1569.30     1646.47    108.71 o 
 -11 -10   8        8.88       -7.39     19.61 o 
 -10 -10   8      571.31      586.34     37.76 o 
  -9 -10   8       31.91       57.62     17.68 o 
  -8 -10   8     7494.45     7364.62    115.32 o 
  -7 -10   8     2763.65     2751.49     54.90 o 
  -6 -10   8     3736.31     3734.55     64.02 o 
  -5 -10   8      281.20      263.33     17.68 o 
  -4 -10   8      411.71      383.38     16.83 o 
  -3 -10   8     1402.56     1319.11     26.04 o 
  -2 -10   8     3792.86     3711.58     44.58 o 
  -1 -10   8    10695.79    10769.49    106.13 o 
   0 -10   8    20497.80    20694.12    203.28 o 
   1 -10   8     1982.39     2050.84     38.15 o 
   2 -10   8      402.72      410.88     23.07 o 
   3 -10   8      607.51      576.15     43.15 o 
   4 -10   8     4016.58     3888.21    101.22 o 
   5 -10   8     5649.45     5474.47    209.96 o 
   6 -10   8      648.42      605.48     42.40 o 
   7 -10   8     4445.94     4287.86    119.12 o 
   8 -10   8      399.17      387.49     40.88 o 
   9 -10   8     1007.24     1018.76     61.59 o 
  10 -10   8       37.35       23.42     29.22 o 
 -11  -9   8      522.26      576.56     38.58 o 
 -10  -9   8      458.82      440.29     33.39 o 
  -9  -9   8     6804.14     6607.99    110.38 o 
  -8  -9   8      477.71      455.74     26.79 o 
  -7  -9   8     3787.56     3772.95     65.21 o 
  -6  -9   8     1122.37     1091.97     32.21 o 
  -5  -9   8        1.98        5.60      8.33 o 
  -4  -9   8     6487.16     6582.51     94.73 o 
  -3  -9   8      592.94      605.15     17.60 o 
  -2  -9   8    20666.75    20505.37    274.98 o 
  -1  -9   8     1090.92     1057.93     21.74 o 
   0  -9   8     1236.54     1277.63     28.08 o 
   1  -9   8      357.46      369.81     14.26 o 
   2  -9   8       12.35       12.94      8.10 o 
   3  -9   8     2071.79     2102.53     60.72 o 
   4  -9   8     6047.56     6101.71    106.38 o 
   5  -9   8    11863.44    11596.25    226.28 o 
   6  -9   8    10868.08    10816.80    218.39 o 
   7  -9   8      219.97      185.92     87.83 o 
   8  -9   8      389.58      338.07     36.30 o 
   9  -9   8       36.52       -1.10     73.79 o 
  10  -9   8     1160.89     1328.79     69.21 o 
 -12  -8   8      159.12       77.59     42.19 o 
 -11  -8   8     1996.81     2159.75     67.56 o 
 -10  -8   8     3547.45     3536.27    101.26 o 
  -9  -8   8     1446.00     1442.19     52.66 o 
  -8  -8   8     2818.46     2926.08     57.20 o 
  -7  -8   8       16.17       -4.55     10.33 o 
  -6  -8   8      926.72      915.68     29.15 o 
  -5  -8   8     7040.82     6940.73     83.26 o 
  -4  -8   8     2829.95     2745.46     42.80 o 
  -3  -8   8    21107.49    20624.29    200.38 o 
  -2  -8   8     1323.67     1330.64     24.03 o 
  -1  -8   8    10241.21    10186.62    116.31 o 
   0  -8   8      467.81      475.48     16.36 o 
   1  -8   8      326.15      324.24     12.80 o 
   2  -8   8     5965.21     5898.98     74.43 o 
   3  -8   8       26.94       28.57      8.21 o 
   4  -8   8    15218.72    15069.11    263.06 o 
   5  -8   8    10553.61    10969.86    166.44 o 
   6  -8   8     1275.77     1351.66    130.98 o 
   7  -8   8     1346.06     1197.75     55.57 o 
   8  -8   8        0.24        1.87     18.20 o 
   9  -8   8     2490.40     2492.71     88.14 o 
  10  -8   8      896.78      943.96     70.61 o 
  11  -8   8     1448.98     1542.28    174.83 o 
 -12  -7   8     1656.00     1738.75     96.50 o 
 -11  -7   8      321.47      312.05     30.78 o 
 -10  -7   8     2826.74     2906.05    135.34 o 
  -9  -7   8     1660.37     1609.61     53.02 o 
  -8  -7   8      216.06      220.68     18.74 o 
  -7  -7   8      394.06      369.22     20.66 o 
  -6  -7   8     1224.86     1188.31     28.96 o 
  -5  -7   8     8993.19     8840.49     99.68 o 
  -4  -7   8    14242.62    14060.13    143.69 o 
  -3  -7   8     1853.69     1879.25     35.32 o 
  -2  -7   8     5800.20     5933.36     63.34 o 
  -1  -7   8      101.30       86.28      8.05 o 
   1  -7   8     6531.30     6642.05     81.08 o 
   2  -7   8     2475.10     2521.53     39.49 o 
   3  -7   8    18607.44    18642.23    197.06 o 
   4  -7   8      115.43      136.57     11.73 o 
   5  -7   8     3508.49     3567.58     70.66 o 
   6  -7   8       50.73       33.17     12.29 o 
   7  -7   8       29.99       42.70     14.06 o 
   8  -7   8     2429.42     2415.52     80.68 o 
   9  -7   8        1.13      -17.97     21.99 o 
  10  -7   8     4060.63     4378.29    124.72 o 
  11  -7   8     1099.46     1152.75     65.17 o 
 -12  -6   8        2.70       14.40     20.83 o 
 -11  -6   8     2435.79     2545.69     71.92 o 
 -10  -6   8      233.80      281.30     28.00 o 
  -9  -6   8       57.01        7.68     20.20 o 
  -8  -6   8      233.18      228.96     18.60 o 
  -7  -6   8     1056.87      998.74     30.87 o 
  -6  -6   8    10383.54     9851.11    109.94 o 
  -5  -6   8      782.35      782.01     22.19 o 
  -4  -6   8     7717.41     7532.04     93.69 o 
  -3  -6   8     3497.18     3578.86     48.06 o 
  -2  -6   8        0.76        0.32      4.87 o 
  -1  -6   8     1516.65     1623.94     38.39 o 
   0  -6   8      897.65      978.35     20.80 o 
   1  -6   8    32697.71    32807.36    652.85 o 
   2  -6   8    20362.13    20177.57    210.78 o 
   3  -6   8     4861.55     4948.14     63.23 o 
   4  -6   8     4941.25     4980.35     67.26 o 
   5  -6   8        7.42        4.15      6.95 o 
   6  -6   8     1193.91     1153.61     48.13 o 
   7  -6   8     2104.80     2106.16     53.36 o 
   8  -6   8     2024.92     1957.29     53.81 o 
   9  -6   8     7747.66     7707.24    133.95 o 
  10  -6   8       32.08       23.99     24.90 o 
  11  -6   8      924.95     1011.13     59.04 o 
  12  -6   8      177.20      155.24     34.47 o 
 -12  -5   8     1231.42     1361.56     54.52 o 
 -11  -5   8       16.03        6.82     20.91 o 
 -10  -5   8       10.91      -16.77     16.77 o 
  -9  -5   8       33.60       34.81     15.05 o 
  -8  -5   8     1925.62     1910.36     43.35 o 
  -7  -5   8     6493.17     6290.47     98.98 o 
  -6  -5   8      207.57      195.35     12.55 o 
  -5  -5   8     8361.10     8460.05    117.76 o 
  -4  -5   8      121.14      114.05      9.74 o 
  -3  -5   8        1.06        9.17      5.91 o 
  -2  -5   8     3333.24     3526.18     53.40 o 
  -1  -5   8      893.57      901.38     38.01 o 
   0  -5   8    26402.63    26751.34    366.82 o 
   1  -5   8     3915.92     4057.36     85.26 o 
   2  -5   8    15580.79    15843.48    167.68 o 
   3  -5   8     1942.12     1875.92     31.21 o 
   4  -5   8       28.39       29.74      6.25 o 
   5  -5   8     5306.32     5198.39     75.85 o 
   6  -5   8      149.70      140.93     13.32 o 
   7  -5   8     6698.10     6501.84    110.60 o 
   8  -5   8     8428.88     8262.37    149.39 o 
   9  -5   8      946.08      908.91     38.75 o 
  10  -5   8     3313.94     3246.09     76.41 o 
  11  -5   8      132.05       68.17     25.49 o 
  12  -5   8      382.59      362.24     63.21 o 
 -12  -4   8      250.24      253.15     36.21 o 
 -11  -4   8        4.75       -7.90     17.65 o 
 -10  -4   8      164.52      107.55     25.81 o 
  -9  -4   8     4251.41     4354.17     80.55 o 
  -8  -4   8     2742.50     2689.90     51.90 o 
  -7  -4   8     2598.99     2581.09     44.09 o 
  -6  -4   8     2107.27     2079.25     34.42 o 
  -5  -4   8       88.72       90.65      9.78 o 
  -4  -4   8      735.24      824.40     31.83 o 
  -3  -4   8     1597.99     1657.57     28.42 o 
  -2  -4   8     6646.21     6389.01     81.42 o 
  -1  -4   8    16702.82    16808.59    235.13 o 
   0  -4   8     2236.47     2372.39     49.33 o 
   1  -4   8     9816.10     9114.41    132.30 o 
   2  -4   8      681.38      612.06     16.14 o 
   3  -4   8        2.09       -4.56      4.56 o 
   4  -4   8     6605.45     6527.44     77.77 o 
   5  -4   8     1561.03     1580.42     28.76 o 
   6  -4   8    21034.55    21334.64    252.27 o 
   7  -4   8     3561.67     3632.86     61.30 o 
   8  -4   8     5674.78     5692.24    101.63 o 
   9  -4   8     2468.11     2347.32     58.99 o 
  10  -4   8       11.52       -2.94     13.67 o 
  11  -4   8      984.99      938.32     41.27 o 
  12  -4   8      438.32      421.58     63.21 o 
  13  -4   8     2242.47     2491.99    141.77 o 
 -12  -3   8        2.60      -26.83     29.32 o 
 -11  -3   8      110.44       99.56     22.92 o 
 -10  -3   8     2218.50     2280.87     63.95 o 
  -9  -3   8       57.65       74.16     17.05 o 
  -8  -3   8     4986.74     4991.67     76.14 o 
  -7  -3   8     1492.72     1523.95     32.72 o 
  -6  -3   8      699.97      694.48     19.69 o 
  -5  -3   8      203.80      203.97     18.70 o 
  -4  -3   8       48.18       50.02      8.95 o 
  -3  -3   8     9326.52     8967.63     94.85 o 
  -2  -3   8     6876.56     6498.52     80.53 o 
  -1  -3   8    14114.81    13654.92    165.78 o 
   0  -3   8    27100.55    26733.24    334.83 o 
   1  -3   8      844.85      893.25     25.51 o 
   2  -3   8     1233.89     1241.57     31.26 o 
   3  -3   8     6308.63     6590.10     83.07 o 
   4  -3   8    17466.96    17488.51    183.34 o 
   5  -3   8    27048.99    26978.87    275.85 o 
   6  -3   8      915.60      959.20     22.60 o 
   7  -3   8     7767.35     7845.40    129.42 o 
   8  -3   8      680.26      732.11     25.12 o 
   9  -3   8      210.94      204.56     19.65 o 
  10  -3   8      587.42      500.84     30.45 o 
  11  -3   8      254.62      239.11     24.64 o 
  12  -3   8     9183.40     9509.39    200.24 o 
  13  -3   8      926.90      914.15     74.69 o 
 -11  -2   8     1037.44     1003.54     59.27 o 
 -10  -2   8      478.93      453.73     30.93 o 
  -9  -2   8     4553.53     4625.64     82.67 o 
  -8  -2   8      662.54      620.60     24.98 o 
  -7  -2   8      341.00      331.52     15.60 o 
  -6  -2   8        2.08       -5.51      6.74 o 
  -5  -2   8       16.46       33.70     10.62 o 
  -4  -2   8    13035.55    13175.41    133.41 o 
  -3  -2   8       63.33       98.51     20.39 o 
  -2  -2   8    60887.44    60578.40    590.07 o 
  -1  -2   8     5793.15     5396.27     88.14 o 
   0  -2   8     4777.47     4843.31     68.67 o 
   1  -2   8     3975.98     4151.58     59.51 o 
   2  -2   8     6437.24     6642.09     89.08 o 
   3  -2   8    14716.25    14127.08    166.22 o 
   4  -2   8    12889.97    12952.69    188.72 o 
   5  -2   8    18028.78    17859.96    187.87 o 
   6  -2   8     8286.92     8410.25     98.11 o 
   7  -2   8       58.35       59.15      8.90 o 
   8  -2   8       20.93        8.61      8.46 o 
   9  -2   8       42.42       34.68     10.53 o 
  10  -2   8     2077.63     2128.11     56.22 o 
  11  -2   8     4727.16     4799.38    119.69 o 
  12  -2   8      122.04       88.20     25.85 o 
  13  -2   8     2268.35     2481.09     87.85 o 
 -11  -1   8     1722.37     1874.56     99.59 o 
 -10  -1   8     2336.12     2420.87     88.59 o 
  -9  -1   8     1039.72     1076.03     36.91 o 
  -8  -1   8     1349.19     1334.99     42.53 o 
  -7  -1   8        5.53       -3.19      8.02 o 
  -6  -1   8      604.33      590.74     18.35 o 
  -5  -1   8     1770.36     1717.71     29.14 o 
  -4  -1   8     5322.96     5452.28    118.60 o 
  -3  -1   8    24372.84    24565.47    251.43 o 
  -2  -1   8      155.26      163.76     10.50 o 
  -1  -1   8    28732.80    29924.18    339.47 o 
   0  -1   8        4.45       18.06      6.98 o 
   1  -1   8     6146.06     6528.77    104.47 o 
   2  -1   8    34945.44    34027.77    441.52 o 
   3  -1   8       46.32       57.02      7.68 o 
   4  -1   8    33830.34    32848.03    329.48 o 
   5  -1   8    12082.93    12103.82    131.59 o 
   6  -1   8     1267.08     1213.92     24.92 o 
   7  -1   8      269.53      264.17     12.63 o 
   8  -1   8      348.93      355.84     15.11 o 
   9  -1   8    10071.75    10014.46    135.03 o 
  10  -1   8     2559.67     2540.13     52.98 o 
  11  -1   8     2377.78     2313.56    110.30 o 
  12  -1   8     2283.39     2246.84     94.68 o 
  13  -1   8        0.43        8.53     19.95 o 
  14  -1   8        0.04        1.42     22.60 o 
 -10   0   8      849.17      858.39     46.82 o 
  -9   0   8      265.45      268.57     24.96 o 
  -8   0   8      317.22      280.40     24.94 o 
  -7   0   8     3094.33     3091.34     45.08 o 
  -6   0   8     3875.50     3933.16     50.74 o 
  -5   0   8     8311.90     8252.76     84.84 o 
  -4   0   8    10146.90    10215.31     98.85 o 
  -3   0   8     1472.38     1522.07     26.42 o 
  -2   0   8      335.55      286.81     12.37 o 
  -1   0   8     1035.66     1069.15     30.26 o 
   0   0   8    15670.12    15541.93    210.29 o 
   1   0   8    30107.16    30445.30    341.03 o 
   2   0   8    19151.79    18741.62    215.02 o 
   3   0   8    54378.39    53012.57    580.66 o 
   4   0   8       71.37       87.75      7.86 o 
   5   0   8     1826.61     1923.29     31.03 o 
   6   0   8     1692.29     1712.43     30.16 o 
   7   0   8     2842.06     2767.30     42.64 o 
   8   0   8    11518.65    11613.54    135.93 o 
   9   0   8       33.32       33.52     10.23 o 
  10   0   8    11689.19    11675.68    181.20 o 
  11   0   8     2611.93     2605.71     88.44 o 
  12   0   8      619.15      584.87     41.27 o 
  13   0   8      204.36      159.89     29.24 o 
  14   0   8        3.04       -1.41     21.63 o 
  -9   1   8        2.78      -14.96     14.96 o 
  -8   1   8     1797.61     1822.43     45.90 o 
  -7   1   8     1832.27     1811.65     36.28 o 
  -6   1   8    16728.05    16591.82    154.21 o 
  -5   1   8     2280.37     2345.62     35.12 o 
  -4   1   8    10228.49    10306.53     99.40 o 
  -3   1   8      522.62      528.70     23.00 o 
  -2   1   8      814.06      860.43     27.61 o 
  -1   1   8    15298.20    15709.78    213.82 o 
   0   1   8    14513.25    15093.28    177.67 o 
   1   1   8    71678.30    71599.25    780.26 o 
   2   1   8    37697.97    36734.00    406.66 o 
   3   1   8     4759.76     4865.52     65.45 o 
   4   1   8       63.45       74.15      6.49 o 
   5   1   8       58.18       61.93      6.85 o 
   6   1   8     6501.76     6616.62     79.10 o 
   7   1   8    20457.38    20378.70    214.30 o 
   8   1   8     1534.33     1566.53     31.29 o 
   9   1   8    22339.76    22139.21    236.02 o 
  10   1   8      136.89      128.78     14.82 o 
  11   1   8     1349.94     1267.70     51.62 o 
  12   1   8       35.85       24.48     14.91 o 
  13   1   8       79.97       77.99     24.39 o 
  14   1   8     2434.59     2625.48     92.65 o 
 -10   2   8      516.64      528.77     61.41 o 
  -9   2   8      337.42      338.20     43.57 o 
  -8   2   8     2945.12     3046.79     61.81 o 
  -7   2   8     9696.55     9895.87    120.95 o 
  -6   2   8      564.00      569.88     19.83 o 
  -5   2   8     7486.20     7567.06     84.77 o 
  -4   2   8        2.37        5.94      5.71 o 
  -3   2   8      585.97      604.46     16.68 o 
  -2   2   8     8753.64     9157.17    114.50 o 
  -1   2   8      622.00      600.33     18.61 o 
   0   2   8    57637.38    56099.84    731.19 o 
   1   2   8    13247.48    12987.69    153.89 o 
   2   2   8    37594.53    38419.80    488.57 o 
   3   2   8     5618.75     5782.43     75.35 o 
   4   2   8      288.81      272.02     10.37 o 
   5   2   8    11131.58    11151.81    121.30 o 
   6   2   8     1861.10     1856.45     35.34 o 
   7   2   8    11548.28    11426.62    127.57 o 
   8   2   8     8313.26     8327.23     99.34 o 
   9   2   8     1386.17     1315.72     41.98 o 
  10   2   8     4450.94     4441.14     74.54 o 
  11   2   8        0.50       -2.67     10.05 o 
  12   2   8      337.08      385.21     28.13 o 
  13   2   8     1453.98     1485.45     64.99 o 
  14   2   8      763.67      686.66     50.31 o 
 -10   3   8        8.15       -5.53     35.55 o 
  -9   3   8     4020.32     4302.24    169.30 o 
  -8   3   8     1827.98     1858.98     58.40 o 
  -7   3   8     1925.94     1905.85     59.03 o 
  -6   3   8     3222.57     3309.35     53.71 o 
  -5   3   8     1339.06     1394.74     26.02 o 
  -4   3   8      443.65      485.22     14.99 o 
  -3   3   8      412.33      449.20     16.00 o 
  -2   3   8    12635.10    13033.43    138.37 o 
  -1   3   8    24818.28    24875.41    276.14 o 
   0   3   8      924.35      926.76     22.43 o 
   1   3   8    38111.04    37729.77    374.16 o 
   2   3   8     3561.88     3593.04     56.72 o 
   3   3   8     1136.37     1200.91     24.26 o 
   4   3   8    13553.85    13978.99    160.64 o 
   5   3   8     3534.33     3555.73     47.28 o 
   6   3   8    42983.45    43059.54    429.44 o 
   7   3   8     2461.48     2470.57     39.07 o 
   8   3   8     6125.56     6012.27     76.39 o 
   9   3   8      977.65      976.36     35.62 o 
  10   3   8      402.46      368.66     20.36 o 
  11   3   8     4797.57     4718.17     80.66 o 
  12   3   8      428.60      436.14     39.39 o 
  13   3   8     4572.28     4482.91    132.37 o 
  14   3   8     3018.14     2972.81    150.42 o 
  15   3   8      389.18      345.77     43.07 o 
 -10   4   8     2134.51     2456.86    130.01 o 
  -9   4   8        7.32       34.85     37.48 o 
  -8   4   8     2786.52     3093.62     96.68 o 
  -7   4   8      945.14      935.18    108.99 o 
  -6   4   8       23.39       21.46     13.50 o 
  -5   4   8      182.22      205.16     15.64 o 
  -4   4   8      991.76      943.54     21.96 o 
  -3   4   8    13471.87    13842.21    135.21 o 
  -2   4   8    12490.66    12688.63    123.71 o 
  -1   4   8     7640.18     7795.47     79.15 o 
   0   4   8      262.38      206.02     15.72 o 
   1   4   8      303.87      324.17     11.49 o 
   2   4   8     9041.10     9177.62    124.48 o 
   3   4   8       97.08       63.82      7.03 o 
   4   4   8    16048.30    16010.28    166.94 o 
   5   4   8    31281.22    31016.88    312.77 o 
   6   4   8        6.32        3.05      5.75 o 
   7   4   8    10976.93    11181.18    125.05 o 
   8   4   8      566.50      576.82     21.82 o 
   9   4   8      307.08      294.55     20.98 o 
  10   4   8     4170.73     4338.28     73.86 o 
  11   4   8      371.70      348.59     22.77 o 
  12   4   8    11422.74    11380.38    159.46 o 
  13   4   8      581.00      541.09     33.53 o 
  14   4   8     1225.28     1259.93     64.13 o 
  15   4   8       37.36       61.61     27.81 o 
 -10   5   8      695.98      764.60     79.95 o 
  -9   5   8     3371.01     3725.17    113.65 o 
  -8   5   8        7.97       -5.36     21.13 o 
  -7   5   8       77.00       76.31     27.87 o 
  -6   5   8      578.09      545.22     38.33 o 
  -5   5   8      921.72      954.86     46.56 o 
  -4   5   8     7542.66     7980.50    127.26 o 
  -3   5   8      188.21      220.96     10.11 o 
  -2   5   8    14723.05    14882.04    123.54 o 
  -1   5   8     4179.00     4523.05     51.04 o 
   0   5   8      113.80      146.54     10.28 o 
   1   5   8       37.67       25.87      4.61 o 
   2   5   8      184.20      159.44      7.55 o 
   3   5   8    24722.65    25061.07    232.52 o 
   4   5   8    15508.17    15895.56    166.62 o 
   5   5   8     3023.63     2878.13     41.01 o 
   6   5   8     6605.32     6816.46    103.05 o 
   7   5   8       36.56       35.77      7.04 o 
   8   5   8     2021.08     2209.07     43.90 o 
   9   5   8     1709.09     1696.18     39.43 o 
  10   5   8     4916.30     4874.37    116.19 o 
  11   5   8    10328.81    10405.48    145.79 o 
  12   5   8      826.68      744.19     50.87 o 
  13   5   8     1795.48     1722.07     55.41 o 
  14   5   8       17.20      -19.34     19.34 o 
  15   5   8      304.52      243.09     37.51 o 
 -10   6   8      975.97      921.17     87.28 o 
  -9   6   8       36.75       13.15     29.79 o 
  -8   6   8      194.51      172.89     31.86 o 
  -7   6   8        4.10       -7.86     19.26 o 
  -6   6   8     2545.01     2705.54     86.21 o 
  -5   6   8     4778.23     4973.43    122.03 o 
  -4   6   8     2425.72     2553.35     76.22 o 
  -3   6   8    13159.72    13141.47    242.14 o 
  -2   6   8     1284.17     1385.20     24.50 o 
  -1   6   8      705.75      732.53     14.76 o 
   0   6   8      858.99      740.78     23.49 o 
   1   6   8     6774.11     6723.21    111.17 o 
   2   6   8    39854.76    39427.67    358.83 o 
   3   6   8      537.69      571.43     14.36 o 
   4   6   8    17285.96    17129.52    164.26 o 
   5   6   8     3346.59     3618.08     48.76 o 
   6   6   8      387.24      406.63     24.97 o 
   7   6   8     3224.39     3210.62     54.11 o 
   8   6   8      313.31      322.24     19.27 o 
   9   6   8    12650.55    12459.85    162.06 o 
  10   6   8     2741.75     2674.60     60.77 o 
  11   6   8     5643.66     5619.64     92.42 o 
  12   6   8     2516.43     2452.11     56.68 o 
  13   6   8       18.56       -2.59     14.36 o 
  14   6   8       70.84       39.16     19.39 o 
  15   6   8      171.83      181.66     35.82 o 
  -9   7   8        5.82      -22.38     22.38 o 
  -8   7   8        6.58        2.72     22.25 o 
  -7   7   8     2149.40     2417.17     86.70 o 
  -6   7   8      692.00      700.70     46.65 o 
  -5   7   8     5215.71     5271.04    128.89 o 
  -4   7   8     4564.00     4707.46    120.82 o 
  -3   7   8     1034.38     1021.49     44.99 o 
  -2   7   8     1360.64     1438.15     83.68 o 
  -1   7   8      294.58      306.44     12.98 o 
   0   7   8    12012.47    12333.30    271.08 o 
   1   7   8    18981.25    19062.45    167.35 o 
   2   7   8     5218.14     5126.39     62.17 o 
   3   7   8    20330.32    19928.30    188.39 o 
   4   7   8      630.06      705.04     16.16 o 
   5   7   8      799.07      879.51     18.64 o 
   6   7   8     4531.85     4595.53     68.04 o 
   7   7   8     1362.11     1244.40     30.50 o 
   8   7   8    20682.78    20626.12    319.44 o 
   9   7   8      158.30      166.34     26.66 o 
  10   7   8     4833.37     5011.02     82.81 o 
  11   7   8      732.25      675.52     29.17 o 
  12   7   8       89.25       26.10     16.49 o 
  13   7   8      848.55      834.96     40.51 o 
  14   7   8       55.65       40.01     19.81 o 
  15   7   8     3114.98     3182.41     85.27 o 
  -9   8   8      141.83      131.44     34.47 o 
  -8   8   8     1750.17     1824.98     81.03 o 
  -7   8   8      529.61      562.11     46.18 o 
  -6   8   8     7907.32     7964.30    180.54 o 
  -5   8   8      372.48      354.68     49.65 o 
  -4   8   8     1748.13     1605.75     61.48 o 
  -3   8   8        0.62        7.08     13.33 o 
  -2   8   8       31.85       31.10     11.02 o 
  -1   8   8     4409.12     4306.80     77.64 o 
   0   8   8     3153.15     3359.06     44.30 o 
   1   8   8    10116.12    10069.51    115.83 o 
   2   8   8     7958.05     7660.69     74.80 o 
   3   8   8      915.46      944.39     18.53 o 
   4   8   8       64.42       54.93      6.24 o 
   5   8   8       12.03       18.29      5.30 o 
   6   8   8     3874.54     3808.84     54.27 o 
   7   8   8     8042.21     7972.02    108.44 o 
   8   8   8     4996.63     4950.57     77.47 o 
   9   8   8     9641.90     9525.70    130.90 o 
  10   8   8       54.04       57.95     13.42 o 
  11   8   8       44.36       28.45     12.89 o 
  12   8   8       13.22       22.75     15.44 o 
  13   8   8     1151.49     1184.12     47.68 o 
  14   8   8     3167.20     3268.71    100.75 o 
  15   8   8       57.25       49.41     23.30 o 
  -8   9   8     1540.15     1683.91     79.27 o 
  -7   9   8     3749.03     4010.57    121.42 o 
  -6   9   8       15.10        3.17     19.76 o 
  -5   9   8     1792.69     1754.01     69.15 o 
  -4   9   8      260.51      224.63     28.15 o 
  -3   9   8     1016.88      909.85     45.58 o 
  -2   9   8     6130.24     6191.45    135.45 o 
  -1   9   8     1116.71     1133.35     36.23 o 
   0   9   8     8487.34     8174.90     99.04 o 
   1   9   8      356.82      334.50     13.96 o 
   2   9   8     1077.49     1051.76     26.85 o 
   3   9   8      927.31      891.19     23.90 o 
   4   9   8      930.72      925.30     19.31 o 
   5   9   8     9177.16     8973.82     94.56 o 
   6   9   8     1917.81     1889.50     34.88 o 
   7   9   8     9423.88     8954.45    108.01 o 
   8   9   8     5095.16     5126.17     79.85 o 
   9   9   8      871.87      863.68     29.09 o 
  10   9   8      491.20      457.08     23.11 o 
  11   9   8      108.98      112.15     16.74 o 
  12   9   8     1722.95     1664.05     53.05 o 
  13   9   8     4342.44     4360.17     96.91 o 
  14   9   8      813.21      781.80     42.21 o 
  15   9   8     2584.25     2585.19    103.77 o 
  -8  10   8      535.67      586.33     52.61 o 
  -7  10   8      748.24      823.86     56.24 o 
  -6  10   8      205.80      207.31     33.16 o 
  -5  10   8      309.72      313.81     35.35 o 
  -4  10   8      640.82      663.51     44.06 o 
  -3  10   8      339.36      354.12     33.03 o 
  -2  10   8     3973.10     4146.69     83.43 o 
  -1  10   8     6286.66     6244.28    109.18 o 
   0  10   8        7.34       21.15      8.73 o 
   1  10   8     2166.26     2213.87     38.70 o 
   2  10   8       16.99       16.07      5.32 o 
   3  10   8     5340.61     5296.12     70.36 o 
   4  10   8    16213.31    15922.83    176.14 o 
   5  10   8     1296.49     1288.62     27.58 o 
   6  10   8    22720.50    22686.43    240.02 o 
   7  10   8     1013.46      964.27     25.97 o 
   8  10   8     3022.14     2996.06     55.94 o 
   9  10   8       10.40       23.43     10.52 o 
  10  10   8        2.68      -10.75     10.75 o 
  11  10   8    12236.58    11946.06    165.32 o 
  12  10   8     1802.34     1740.50     55.53 o 
  13  10   8     6550.06     6546.28    126.52 o 
  14  10   8     2384.33     2344.68     70.47 o 
  15  10   8      103.97       78.33     24.17 o 
  -7  11   8      132.66      115.01     32.80 o 
  -6  11   8       61.06       54.40     32.92 o 
  -5  11   8      698.97      800.56     55.88 o 
  -4  11   8      129.05       88.76     25.14 o 
  -3  11   8     6024.94     6167.67    154.15 o 
  -2  11   8     4251.45     4192.04     99.41 o 
  -1  11   8     1339.66     1371.22     43.94 o 
   0  11   8      783.71      787.96     27.24 o 
   1  11   8       38.92       47.41     10.21 o 
   2  11   8     1790.87     1746.01     34.51 o 
   3  11   8     1303.16     1282.84     28.75 o 
   4  11   8    11318.81    11172.90    145.55 o 
   5  11   8    16214.96    15822.54    200.67 o 
   6  11   8      366.87      340.97     16.07 o 
   7  11   8     2749.14     2778.91     47.06 o 
   8  11   8       93.30       85.79     11.33 o 
   9  11   8     2530.64     2339.38     50.26 o 
  10  11   8    10802.15    11137.31    180.49 o 
  11  11   8     1053.26     1093.64     75.93 o 
  12  11   8     8923.79     8965.94    231.44 o 
  13  11   8      131.61      127.59     22.93 o 
  14  11   8      271.59      250.50     29.15 o 
  -6  12   8      794.74      871.23     58.04 o 
  -5  12   8     1500.29     1518.47     70.61 o 
  -4  12   8     5844.55     5416.72    139.88 o 
  -3  12   8       91.09       67.80     22.43 o 
  -2  12   8     6623.97     6557.73    147.82 o 
  -1  12   8     1334.20     1297.18     44.03 o 
   0  12   8       22.27       16.72     10.34 o 
   1  12   8      485.92      506.03     22.76 o 
   2  12   8      262.64      244.62     17.35 o 
   3  12   8    13582.32    13282.09    171.83 o 
   4  12   8    11597.47    11480.54    152.92 o 
   5  12   8     1875.91     1812.55     42.47 o 
   6  12   8     4265.12     4234.70     73.29 o 
   7  12   8      335.53      356.70     18.46 o 
   8  12   8     4627.79     4585.62     68.82 o 
   9  12   8     4591.62     4467.78     69.84 o 
  10  12   8     5513.52     5386.72     90.40 o 
  11  12   8     8479.35     8225.56    142.15 o 
  12  12   8      736.52      722.05     37.68 o 
  13  12   8      353.44      341.27     30.80 o 
  14  12   8        0.24       -3.02     18.35 o 
  -6  13   8     2119.02     2209.32     91.45 o 
  -5  13   8     2060.73     2167.56     86.89 o 
  -4  13   8      695.88      675.83     49.19 o 
  -3  13   8     1312.85     1270.19     60.55 o 
  -2  13   8      212.45      175.09     44.46 o 
  -1  13   8      271.55      233.84     23.26 o 
   0  13   8     1564.96     1513.97     40.77 o 
   1  13   8      168.76      215.17     18.07 o 
   2  13   8    10703.52    10368.79    142.83 o 
   3  13   8     1282.00     1221.58     30.66 o 
   4  13   8     4508.53     4305.52    122.00 o 
   5  13   8      198.99      194.92     19.28 o 
   6  13   8        5.35       -1.84      9.28 o 
   7  13   8     9776.72     9587.50    138.29 o 
   8  13   8        0.00       32.62     13.83 o 
   9  13   8    11135.58    11153.29    137.89 o 
  10  13   8     2809.74     2725.77     59.66 o 
  11  13   8     1269.63     1313.45     47.83 o 
  12  13   8     1522.38     1336.61     49.46 o 
  13  13   8        0.50       -1.19     17.32 o 
  14  13   8     1303.31     1257.06     53.64 o 
  -5  14   8     2018.76     2197.62     88.83 o 
  -4  14   8      449.05      464.54     43.05 o 
  -3  14   8        4.36        4.75     19.16 o 
  -2  14   8      128.55      108.86     20.78 o 
  -1  14   8       69.47       35.98     16.71 o 
   0  14   8    10236.36     9984.60    152.64 o 
   1  14   8     5853.03     5826.00    130.15 o 
   2  14   8     2346.09     2305.74     51.77 o 
   3  14   8     5954.68     6051.32    111.76 o 
   4  14   8     1348.22     1337.51     43.32 o 
   5  14   8      217.78      192.93     20.35 o 
   6  14   8     3550.35     3536.94     68.07 o 
   7  14   8     1592.17     1447.00     42.23 o 
   8  14   8    21111.10    21051.17    270.38 o 
   9  14   8        7.97       21.01     14.82 o 
  10  14   8     2161.02     2189.21    101.31 o 
  11  14   8        7.46      -15.86     15.86 o 
  12  14   8      136.28      113.08     22.12 o 
  13  14   8     1795.53     1872.85     89.27 o 
  14  14   8       16.27       19.18     20.87 o 
  -4  15   8       40.96       37.09     24.35 o 
  -3  15   8      137.23      178.23     31.51 o 
  -2  15   8      359.52      361.93     30.44 o 
  -1  15   8     4259.09     3915.63     89.63 o 
   0  15   8      657.71      658.07     30.28 o 
   1  15   8     5223.38     5017.14     87.81 o 
   2  15   8     2917.68     2681.80     58.07 o 
   3  15   8       38.40        9.37     13.49 o 
   4  15   8     2077.36     2069.26     58.48 o 
   5  15   8       10.65       40.45     15.68 o 
   6  15   8    10115.88    10070.83    168.04 o 
   7  15   8     7395.73     7193.04    192.40 o 
   8  15   8     1873.98     2038.18     79.96 o 
   9  15   8     2284.58     2348.23     58.46 o 
  10  15   8       79.32       44.21     18.00 o 
  11  15   8      500.10      435.58     47.16 o 
  12  15   8     1019.68      965.96     59.73 o 
  13  15   8     2064.23     2008.05     66.24 o 
  -3  16   8     2077.70     1974.65     83.61 o 
  -2  16   8     2728.34     2839.79     78.62 o 
  -1  16   8      393.98      404.98     40.75 o 
   0  16   8     6796.39     6730.23    111.59 o 
   1  16   8      760.75      770.55     32.76 o 
   2  16   8      321.24      325.84     34.22 o 
   3  16   8      153.74      154.67     22.39 o 
   4  16   8      558.99      504.23     32.14 o 
   5  16   8    12277.87    11770.84    237.46 o 
   6  16   8      977.16      950.74     42.35 o 
   7  16   8     6821.19     6742.57    128.22 o 
   8  16   8     2763.43     2778.53     73.56 o 
   9  16   8        0.63       -6.67     15.71 o 
  10  16   8      984.79      972.06     45.86 o 
  11  16   8      207.84      235.71     35.18 o 
  12  16   8     4027.75     4179.58    127.90 o 
  13  16   8     4020.25     4174.16    184.65 o 
  -2  17   8     2895.94     2899.22     81.84 o 
  -1  17   8     1596.22     1547.49     57.18 o 
   0  17   8      273.21      243.04     24.46 o 
   1  17   8       59.52       43.74     20.50 o 
   2  17   8      252.62      248.38     26.88 o 
   3  17   8     1093.89     1131.62     86.31 o 
   4  17   8     6311.46     6206.77    122.24 o 
   5  17   8      296.87      346.10     29.81 o 
   6  17   8     3847.60     3901.74    205.53 o 
   7  17   8      416.50      414.63     31.27 o 
   8  17   8      132.10      117.08     22.86 o 
   9  17   8      610.89      638.00     61.43 o 
  10  17   8      308.65      295.03     30.78 o 
  11  17   8     5111.90     5106.79    115.13 o 
  12  17   8     1056.29     1027.32     63.93 o 
  -1  18   8      175.49      177.35     26.61 o 
   0  18   8      100.07       67.75     22.03 o 
   1  18   8      241.38      212.24     26.61 o 
   2  18   8     2820.40     2865.75     84.36 o 
   3  18   8     1172.55     1210.62     50.41 o 
   4  18   8     4286.09     4342.32     99.25 o 
   5  18   8     5109.93     4941.35    108.36 o 
   6  18   8        3.67      -15.39     18.77 o 
   7  18   8       22.94       12.54     21.01 o 
   8  18   8        7.61       12.46     18.11 o 
   9  18   8     2140.21     2040.39     66.84 o 
  10  18   8     4813.43     4622.91    108.70 o 
  11  18   8       79.34       45.58     25.21 o 
   1  19   8     1647.32     1706.75     61.32 o 
   2  19   8        4.71       20.37     18.95 o 
   3  19   8     5687.56     5646.90    120.60 o 
   4  19   8     2733.62     2768.78     78.77 o 
   5  19   8      533.38      489.93     42.50 o 
   6  19   8        3.71      -11.07     20.54 o 
   7  19   8       18.83       18.95     40.04 o 
   8  19   8     4539.88     4843.43    137.01 o 
   9  19   8     1603.30     1668.07     63.72 o 
  10  19   8     2651.36     2584.25     80.58 o 
   3  20   8      178.97      170.57     27.32 o 
   4  20   8     1595.08     1506.96     59.31 o 
   5  20   8      102.46       53.48     22.16 o 
   6  20   8      159.29      171.21     27.47 o 
   7  20   8     2968.83     2907.74     84.00 o 
   8  20   8       11.85       23.58     28.62 o 
  -2 -18   9      901.32      958.93     84.65 o 
  -1 -18   9      267.52      474.69     67.08 o 
   0 -18   9     4411.60     4726.09    205.95 o 
  -6 -17   9     1222.90     1441.78    106.50 o 
  -2 -17   9     3492.15     3573.88    156.57 o 
  -1 -17   9     4707.67     4859.52    132.74 o 
   0 -17   9      648.88      693.19     34.33 o 
   1 -17   9     4548.52     4523.34    104.71 o 
   2 -17   9      226.25      196.84     40.46 o 
   3 -17   9       11.79       28.86     25.40 o 
  -8 -16   9     2718.70     2914.60     70.73 o 
  -7 -16   9      326.09      344.48     40.71 o 
  -6 -16   9       37.64       27.51     25.68 o 
  -5 -16   9      186.02      156.57     47.58 o 
  -2 -16   9     1369.12     1570.27     96.68 o 
  -1 -16   9     5634.54     5825.98    116.21 o 
   0 -16   9     2957.88     2975.85     67.31 o 
   1 -16   9      101.99       80.64     24.74 o 
   2 -16   9       10.05       20.32     21.30 o 
   3 -16   9       11.05        9.60     20.93 o 
   4 -16   9     1914.01     1965.64    119.78 o 
  -8 -15   9        5.19        7.25     17.22 o 
  -7 -15   9      452.50      447.49     31.72 o 
  -6 -15   9      168.58      123.43     20.36 o 
  -5 -15   9     1474.53     1562.82     54.87 o 
  -4 -15   9     5272.96     5796.16    204.15 o 
  -2 -15   9     9345.22     9507.50    237.07 o 
  -1 -15   9     1093.87     1110.86     38.75 o 
   0 -15   9       77.89       61.93     17.24 o 
   1 -15   9      965.85      860.81     48.07 o 
   2 -15   9        1.65        0.65     20.26 o 
   3 -15   9     4807.10     4698.44    127.48 o 
   4 -15   9     1559.85     1647.66    100.97 o 
   5 -15   9     2748.65     3001.95    104.38 o 
  -9 -14   9      283.82      269.41     28.36 o 
  -8 -14   9      727.41      720.59     36.41 o 
  -7 -14   9        0.77       -8.10     15.38 o 
  -6 -14   9     1606.73     1651.29     49.22 o 
  -5 -14   9     2039.21     2097.35     62.05 o 
  -4 -14   9     2639.90     2577.75     59.45 o 
  -3 -14   9     7989.52     8155.33    157.26 o 
  -2 -14   9       67.27       68.90     27.12 o 
  -1 -14   9      384.69      355.71     23.01 o 
   0 -14   9      534.52      533.49     32.83 o 
   1 -14   9     1437.27     1457.48     60.10 o 
   2 -14   9     7530.10     7690.30    171.15 o 
   3 -14   9       64.35       69.02     24.50 o 
   4 -14   9     8169.94     7935.57    182.66 o 
   5 -14   9      896.89      873.69    119.78 o 
   6 -14   9      465.17      444.42     45.16 o 
 -10 -13   9     1191.02     1268.69     56.63 o 
  -9 -13   9        0.47      -16.16     16.16 o 
  -8 -13   9       11.39        0.46     15.48 o 
  -7 -13   9     2894.42     2950.36     90.50 o 
  -6 -13   9        7.58       20.37     15.16 o 
  -5 -13   9    10841.83    11096.25    190.82 o 
  -4 -13   9     3898.82     4021.95     76.54 o 
  -3 -13   9      784.43      817.33     32.89 o 
  -2 -13   9      192.23      183.22     13.49 o 
  -1 -13   9       18.57       15.33     10.53 o 
   0 -13   9     2897.77     2945.78     68.83 o 
   1 -13   9     3622.64     3777.13     82.05 o 
   2 -13   9     2870.51     3030.84    110.79 o 
   3 -13   9     6929.74     7017.29    159.75 o 
   4 -13   9       19.75        0.70     18.64 o 
   5 -13   9      136.91      112.32     27.68 o 
   6 -13   9       70.00       36.39     23.91 o 
   7 -13   9      278.47      284.62     40.37 o 
 -10 -12   9       70.53       54.67     24.92 o 
  -9 -12   9      473.25      458.68     31.17 o 
  -8 -12   9     1345.99     1320.56     45.33 o 
  -7 -12   9      676.03      687.37     32.66 o 
  -6 -12   9     9930.55    10287.82    146.41 o 
  -5 -12   9      501.05      494.97     27.51 o 
  -4 -12   9     1003.03     1070.13     37.77 o 
  -3 -12   9      537.90      504.09     22.05 o 
  -2 -12   9      410.01      415.23     16.65 o 
  -1 -12   9     2140.82     2307.53     40.29 o 
   0 -12   9      260.65      249.50     16.14 o 
   1 -12   9     6098.06     6186.16    112.08 o 
   2 -12   9     4596.51     4495.42    111.82 o 
   3 -12   9     1340.21     1349.10     57.64 o 
   4 -12   9      575.67      546.95     48.69 o 
   5 -12   9       89.39       70.93     23.81 o 
   6 -12   9      387.13      389.25     38.94 o 
   7 -12   9      970.30      915.65     57.94 o 
   8 -12   9     2265.02     2357.47     92.77 o 
 -10 -11   9      205.15      197.97     28.74 o 
  -9 -11   9       25.98       55.69     18.38 o 
  -8 -11   9     3582.95     3637.86     75.35 o 
  -7 -11   9     5274.59     5370.27     93.69 o 
  -6 -11   9      558.43      568.48     26.17 o 
  -5 -11   9     4042.89     4070.42     76.70 o 
  -4 -11   9      375.66      378.48     30.58 o 
  -3 -11   9     3143.49     3146.62     54.35 o 
  -2 -11   9     2606.86     2750.35     40.91 o 
  -1 -11   9     2453.35     2505.39     38.61 o 
   0 -11   9     6855.30     6831.46     90.01 o 
   1 -11   9     1520.49     1591.56     39.20 o 
   2 -11   9     2574.38     2543.55     59.99 o 
   3 -11   9      224.15      159.58     28.15 o 
   4 -11   9      187.03      181.85     26.59 o 
   5 -11   9     3508.54     3554.36    102.29 o 
   6 -11   9      147.67      150.41     55.05 o 
   7 -11   9     4750.51     4471.24    154.36 o 
   8 -11   9     1940.22     1946.95     81.89 o 
   9 -11   9      627.82      616.92     54.98 o 
 -11 -10   9      520.35      500.80     37.98 o 
 -10 -10   9      205.43      220.25     35.09 o 
  -9 -10   9     3725.64     3828.02     80.29 o 
  -8 -10   9      310.09      303.09     25.21 o 
  -7 -10   9     1705.55     1852.85     50.36 o 
  -6 -10   9      459.75      416.37     23.00 o 
  -5 -10   9     1013.22     1033.40     36.33 o 
  -4 -10   9      182.18      211.66     23.34 o 
  -3 -10   9      645.97      634.33     23.22 o 
  -2 -10   9     3322.26     3267.88     46.34 o 
  -1 -10   9     9351.27     9312.65     95.39 o 
   0 -10   9       42.71       40.91     11.48 o 
   1 -10   9      759.40      755.38     25.18 o 
   2 -10   9      138.32      125.33     16.04 o 
   3 -10   9       18.79       21.31     14.37 o 
   4 -10   9     6478.34     6568.20    146.04 o 
   5 -10   9      331.60      321.66     31.97 o 
   6 -10   9     8660.92     8467.40    184.77 o 
   7 -10   9       66.46       89.72     61.00 o 
   8 -10   9     1524.26     1526.25     70.18 o 
   9 -10   9       98.46      145.41     32.68 o 
  10 -10   9      382.30      372.54     44.99 o 
 -11  -9   9      602.03      612.89     40.19 o 
 -10  -9   9     3022.81     3056.85     81.19 o 
  -9  -9   9      138.13      153.71     21.40 o 
  -8  -9   9     3847.89     3804.94     75.56 o 
  -7  -9   9        7.75       -7.04     11.59 o 
  -6  -9   9      112.12      121.76     15.13 o 
  -5  -9   9      244.66      245.29     17.12 o 
  -4  -9   9      709.17      715.95     24.92 o 
  -3  -9   9    11737.64    11337.64    152.28 o 
  -2  -9   9     9004.83     9090.14     92.69 o 
  -1  -9   9     7622.32     7689.74     80.70 o 
   0  -9   9     2384.26     2300.75     39.52 o 
   1  -9   9       10.81        4.35      6.91 o 
   2  -9   9      453.89      438.51     19.64 o 
   3  -9   9     1023.81     1048.87     46.63 o 
   4  -9   9     3442.46     3410.65     85.29 o 
   5  -9   9     4836.50     4864.39     96.91 o 
   6  -9   9       30.42      -15.76     21.37 o 
   7  -9   9     1884.01     1768.18     69.21 o 
   8  -9   9        0.02      -15.65     23.93 o 
   9  -9   9      378.11      363.16     40.63 o 
  10  -9   9     2418.19     2455.89    157.61 o 
 -11  -8   9      639.69      635.29     40.41 o 
 -10  -8   9     1183.32     1290.68     52.85 o 
  -9  -8   9     2974.39     2998.44     67.50 o 
  -8  -8   9        7.97      -11.02     13.54 o 
  -7  -8   9        0.97       -2.69     11.44 o 
  -6  -8   9      550.93      570.33     24.26 o 
  -5  -8   9     5976.84     5884.13     82.83 o 
  -4  -8   9    11409.63    11009.55    245.48 o 
  -3  -8   9     1676.55     1649.85     35.55 o 
  -2  -8   9    10344.31    10270.84    109.56 o 
  -1  -8   9     2370.25     2433.39     40.38 o 
   0  -8   9      107.36      109.08      9.36 o 
   1  -8   9     1084.72     1075.04     28.75 o 
   2  -8   9       22.93       28.83      7.65 o 
   3  -8   9     9954.09     9790.90    128.77 o 
   4  -8   9     2887.74     3018.53    125.65 o 
   5  -8   9    11881.85    11975.94    246.25 o 
   6  -8   9     3592.52     3654.58     76.67 o 
   7  -8   9       41.43        7.24     18.03 o 
   8  -8   9      842.83      830.09     49.94 o 
   9  -8   9      180.25      162.75     30.66 o 
  10  -8   9     3700.60     3741.30    117.08 o 
  11  -8   9     2578.03     2726.16     99.92 o 
 -11  -7   9     2138.27     2324.89     71.20 o 
 -10  -7   9      845.66      896.20     67.73 o 
  -9  -7   9      300.84      270.33     24.74 o 
  -8  -7   9       99.51       91.18     17.89 o 
  -7  -7   9        3.80        0.34     10.64 o 
  -6  -7   9     8426.64     8290.87     98.13 o 
  -5  -7   9     4321.95     4387.74     67.23 o 
  -4  -7   9     5455.65     5421.79     75.90 o 
  -3  -7   9     6684.82     6446.05     84.61 o 
  -2  -7   9      397.35      360.02     16.27 o 
  -1  -7   9     1068.82     1088.47     22.60 o 
   0  -7   9     2908.88     3001.61     41.85 o 
   1  -7   9     9696.08     9635.42    191.62 o 
   2  -7   9    17508.77    17381.40    186.10 o 
   3  -7   9        2.32        9.16      6.24 o 
   4  -7   9     6866.22     6866.88     96.29 o 
   5  -7   9       50.07       53.33     13.10 o 
   6  -7   9      131.51      154.24     17.76 o 
   7  -7   9     1497.07     1404.90     44.74 o 
   8  -7   9      124.12      115.92     19.08 o 
   9  -7   9     5847.62     5750.42    144.70 o 
  10  -7   9      473.91      419.04     42.11 o 
  11  -7   9     1053.43     1041.12     95.85 o 
 -11  -6   9        1.12       10.27     19.26 o 
 -10  -6   9      143.92       93.39     21.99 o 
  -9  -6   9        2.43      -16.47     16.47 o 
  -8  -6   9      454.00      429.05     23.61 o 
  -7  -6   9     3106.49     3246.24     67.89 o 
  -6  -6   9       44.08       46.68     10.70 o 
  -5  -6   9    11079.29    10900.83    143.23 o 
  -4  -6   9     1911.45     1882.38     38.32 o 
  -3  -6   9       80.26       54.26     10.90 o 
  -2  -6   9     2057.27     2148.55     43.58 o 
  -1  -6   9      110.83      128.72      8.65 o 
   0  -6   9    12500.78    12598.75    169.43 o 
   1  -6   9    10263.32    10210.12    121.63 o 
   2  -6   9     5498.88     5442.19     69.22 o 
   3  -6   9     2969.30     2922.16     43.88 o 
   4  -6   9      513.24      541.32     17.30 o 
   5  -6   9      485.33      511.29     20.14 o 
   6  -6   9     2567.69     2522.84     63.05 o 
   7  -6   9     5945.61     5760.20    138.39 o 
   8  -6   9     9741.92     9631.58    155.68 o 
   9  -6   9      398.38      385.29     31.16 o 
  10  -6   9     2166.77     2131.99    191.56 o 
  11  -6   9      154.42      192.84     45.23 o 
  12  -6   9       95.82       68.31     30.61 o 
 -11  -5   9       51.19       26.76     31.83 o 
 -10  -5   9       48.96       77.41     21.33 o 
  -9  -5   9     1531.45     1564.19     53.08 o 
  -8  -5   9     3306.34     3372.09     74.43 o 
  -7  -5   9     1086.05     1046.02     32.06 o 
  -6  -5   9     8250.63     8030.38     94.89 o 
  -5  -5   9       87.92       88.73     12.41 o 
  -4  -5   9       46.88       40.23      9.75 o 
  -3  -5   9     2222.40     2172.89     39.77 o 
  -2  -5   9     3673.10     3558.09     59.79 o 
  -1  -5   9    13202.57    12662.40    158.72 o 
   0  -5   9      170.98      187.27     12.83 o 
   1  -5   9    26420.13    26645.81    321.10 o 
   2  -5   9     6532.40     6738.93     81.00 o 
   3  -5   9     2131.43     2162.23     35.24 o 
   4  -5   9     1736.40     1705.89     30.65 o 
   5  -5   9        2.96        3.97      6.32 o 
   6  -5   9    10579.93    10398.03    135.91 o 
   7  -5   9     3262.57     3343.00     70.38 o 
   8  -5   9     4234.56     4299.49     86.00 o 
   9  -5   9     5812.01     5894.14    109.47 o 
  10  -5   9       13.37       11.09     14.94 o 
  11  -5   9       76.58       67.86     25.92 o 
  12  -5   9      380.55      421.99     66.39 o 
 -11  -4   9        3.65       -0.06     19.30 o 
 -10  -4   9     1848.85     1795.07     71.70 o 
  -9  -4   9     1282.21     1274.29     48.49 o 
  -8  -4   9     5527.10     5532.46     83.55 o 
  -7  -4   9     4664.24     4727.59     66.21 o 
  -6  -4   9      432.03      418.36     25.63 o 
  -5  -4   9       22.16       10.73      9.36 o 
  -4  -4   9      297.45      280.50     15.51 o 
  -3  -4   9    11185.91    10861.44    125.25 o 
  -2  -4   9    12779.34    12389.38    154.41 o 
  -1  -4   9     1189.35     1142.54     44.54 o 
   0  -4   9    10603.84    10088.73    128.86 o 
   1  -4   9      688.04      758.80     25.10 o 
   2  -4   9     1278.74     1257.36     26.93 o 
   3  -4   9     1500.35     1465.59     27.11 o 
   4  -4   9     2359.19     2394.20     37.51 o 
   5  -4   9    20626.43    20391.24    214.25 o 
   6  -4   9      534.97      572.88     21.53 o 
   7  -4   9    14023.38    13681.74    173.11 o 
   8  -4   9     4608.49     4673.00    149.81 o 
   9  -4   9      282.30      285.32     34.92 o 
  10  -4   9      183.60      206.75     22.58 o 
  11  -4   9        4.98       -9.54     15.45 o 
  12  -4   9     3767.16     3991.86    112.23 o 
  13  -4   9     2057.18     2320.35    137.76 o 
 -11  -3   9     1502.95     1628.68     60.12 o 
 -10  -3   9      200.78      227.98     26.40 o 
  -9  -3   9     7534.99     7826.38    153.80 o 
  -8  -3   9      385.18      346.50     21.01 o 
  -7  -3   9      954.23      974.99     29.57 o 
  -6  -3   9      129.55      137.37     12.69 o 
  -5  -3   9       25.33       13.83      8.59 o 
  -4  -3   9     5567.60     5471.67     74.22 o 
  -3  -3   9     1233.08     1194.91     28.65 o 
  -2  -3   9    15674.83    15136.67    163.64 o 
  -1  -3   9    15782.78    15649.77    205.87 o 
   0  -3   9      713.72      698.14     21.45 o 
   1  -3   9     1611.79     1588.79     37.76 o 
   2  -3   9       36.34       60.68      8.28 o 
   3  -3   9     5473.08     5210.08     64.63 o 
   4  -3   9     6627.72     6287.52     76.03 o 
   5  -3   9     5548.71     5304.31     67.39 o 
   6  -3   9    13365.58    13181.78    145.76 o 
   7  -3   9      341.11      336.06     19.67 o 
   8  -3   9     1142.30     1154.37     32.05 o 
   9  -3   9        7.50        2.28     11.76 o 
  10  -3   9      646.23      674.73     51.13 o 
  11  -3   9     5219.31     5404.06    106.52 o 
  12  -3   9      434.61      470.04     43.57 o 
  13  -3   9     3153.35     3346.61    105.59 o 
 -11  -2   9     1035.09     1058.33     62.38 o 
 -10  -2   9     2628.42     2730.69     71.62 o 
  -9  -2   9      489.86      462.86     26.54 o 
  -8  -2   9     1227.32     1207.13     31.73 o 
  -7  -2   9      223.42      207.35     15.13 o 
  -6  -2   9     1224.35     1240.35     36.18 o 
  -5  -2   9     3454.37     3504.69     70.19 o 
  -4  -2   9     1173.71     1196.75     35.36 o 
  -3  -2   9    18339.21    17931.96    191.61 o 
  -2  -2   9    12893.15    13409.44    146.96 o 
  -1  -2   9     8326.14     8356.54    110.37 o 
   0  -2   9     1043.56     1161.99     27.86 o 
   1  -2   9       51.84       33.32      7.12 o 
   2  -2   9     5359.36     5141.90     71.60 o 
   3  -2   9     1548.97     1429.63     29.40 o 
   4  -2   9    16213.45    16099.47    190.31 o 
   5  -2   9    14195.21    13434.91    145.91 o 
   6  -2   9        7.69       38.78     11.81 o 
   7  -2   9      109.12      136.54     10.61 o 
   8  -2   9        6.32        6.09      8.80 o 
   9  -2   9     1989.58     2007.06     44.55 o 
  10  -2   9     5286.72     5521.18    116.02 o 
  11  -2   9     1104.35     1010.55     51.28 o 
  12  -2   9     4635.73     4599.05    120.77 o 
  13  -2   9        4.24        7.16     21.67 o 
 -11  -1   9      333.47      337.03     39.90 o 
 -10  -1   9      435.56      451.12     38.11 o 
  -9  -1   9      265.16      286.78     26.10 o 
  -8  -1   9        0.01      -11.26     11.26 o 
  -7  -1   9     3278.66     3391.89     53.02 o 
  -6  -1   9     1418.54     1382.26     30.93 o 
  -5  -1   9     5140.98     4976.65     63.99 o 
  -4  -1   9     8193.42     8031.67     98.58 o 
  -3  -1   9      604.87      640.41     20.05 o 
  -2  -1   9     1340.36     1200.84     28.62 o 
  -1  -1   9     1310.06     1288.74     30.16 o 
   0  -1   9     3964.75     3748.19     80.10 o 
   1  -1   9     7084.66     6692.20     88.67 o 
   2  -1   9      655.38      760.55     23.56 o 
   3  -1   9    57554.70    56046.49    615.85 o 
   4  -1   9    22181.72    22722.05    233.30 o 
   5  -1   9    24624.84    24449.01    250.97 o 
   6  -1   9      238.72      232.83     11.66 o 
   7  -1   9      149.44      110.68     11.21 o 
   8  -1   9    11976.28    11707.52    136.40 o 
   9  -1   9     1298.46     1293.48     35.28 o 
  10  -1   9     6503.01     6416.38     98.29 o 
  11  -1   9     2863.69     2730.52     83.94 o 
  12  -1   9       90.80       89.45     23.90 o 
  13  -1   9      344.91      348.64     37.25 o 
  14  -1   9       14.22        2.91     22.58 o 
 -10   0   9      295.88      230.60     31.40 o 
  -9   0   9        4.20      -11.52     14.86 o 
  -8   0   9      412.63      410.04     26.39 o 
  -7   0   9      174.91      182.66     15.23 o 
  -6   0   9     5843.70     5827.37     73.47 o 
  -5   0   9     1410.79     1386.18     29.26 o 
  -4   0   9     4833.42     4860.16     67.29 o 
  -3   0   9     2383.21     2393.00     40.36 o 
  -2   0   9      702.97      818.99     21.36 o 
  -1   0   9     1998.31     1932.40     43.33 o 
   0   0   9    15023.10    15283.20    182.07 o 
   1   0   9    38438.24    38965.04    462.50 o 
   2   0   9    38014.78    38443.58    427.59 o 
   3   0   9       18.85       22.98      6.33 o 
   4   0   9     2480.88     2527.58     41.57 o 
   5   0   9      711.73      784.68     19.14 o 
   6   0   9     1483.71     1401.22     27.40 o 
   7   0   9     4871.00     4901.32     65.11 o 
   8   0   9      168.65      158.62     12.19 o 
   9   0   9    13481.74    13764.54    155.82 o 
  10   0   9     2104.50     2076.41     54.98 o 
  11   0   9     1590.40     1568.27     49.56 o 
  12   0   9      376.75      343.30     36.93 o 
  13   0   9       33.35       47.79     21.23 o 
  14   0   9     1981.86     1998.00     80.32 o 
 -10   1   9       57.15       47.03     33.89 o 
  -9   1   9      573.15      580.84     33.57 o 
  -8   1   9     1082.78     1121.66     55.57 o 
  -7   1   9     6460.80     6752.05     92.00 o 
  -6   1   9      131.07      160.77     13.77 o 
  -5   1   9     8495.52     8577.94     95.67 o 
  -4   1   9     3239.45     3138.95     45.13 o 
  -3   1   9      295.21      319.48     16.85 o 
  -2   1   9     1948.87     1979.57     40.74 o 
  -1   1   9      363.63      435.11     25.91 o 
   0   1   9    24495.81    23505.56    269.80 o 
   1   1   9    17653.76    17428.37    233.85 o 
   2   1   9     8297.64     8017.10    101.62 o 
   3   1   9      179.35      153.73     11.35 o 
   4   1   9      129.98      108.80     18.97 o 
   5   1   9      112.72       87.26      9.07 o 
   6   1   9      291.19      272.23     12.10 o 
   7   1   9     8408.86     8190.81    115.46 o 
   8   1   9    17470.41    17239.41    186.91 o 
   9   1   9      108.11       94.14     11.84 o 
  10   1   9     3000.00     3040.45     57.79 o 
  11   1   9      119.18      147.90     19.48 o 
  12   1   9      332.99      334.31     26.40 o 
  13   1   9     1190.21     1267.37     61.18 o 
  14   1   9       41.25       73.84     42.74 o 
  -9   2   9     1761.94     1759.24     69.06 o 
  -8   2   9     3347.79     3462.37    175.10 o 
  -7   2   9     1331.25     1481.53     41.13 o 
  -6   2   9     8709.51     8782.74    107.60 o 
  -5   2   9      173.72      188.59     13.03 o 
  -4   2   9      478.25      488.68     17.82 o 
  -3   2   9      242.21      240.43     11.82 o 
  -2   2   9     4746.51     4908.21     70.76 o 
  -1   2   9    28531.62    29078.22    330.76 o 
   0   2   9     3939.59     4031.72     60.07 o 
   1   2   9    44864.97    43592.25    483.00 o 
   2   2   9     3922.37     4075.07     58.59 o 
   3   2   9      888.47      930.76     22.13 o 
   4   2   9     4953.59     4768.72     66.26 o 
   5   2   9      850.99      925.13     32.07 o 
   6   2   9    18269.04    18074.47    190.62 o 
   7   2   9     3336.19     3434.74     49.70 o 
   8   2   9     2102.69     2106.70     37.34 o 
   9   2   9     2813.79     2708.75     62.03 o 
  10   2   9      149.95      124.81     14.61 o 
  11   2   9      953.02     1022.07     33.55 o 
  12   2   9      572.46      625.49     33.82 o 
  13   2   9      933.87      882.03     51.87 o 
  14   2   9     2368.56     2245.69     84.61 o 
 -10   3   9     2013.56     2250.08    125.17 o 
  -9   3   9      308.09      293.50     54.77 o 
  -8   3   9     2992.43     3116.78     98.20 o 
  -7   3   9     1394.52     1423.52     58.27 o 
  -6   3   9      961.48      894.25     31.13 o 
  -5   3   9      573.46      555.28     19.01 o 
  -4   3   9       26.27       22.67      7.36 o 
  -3   3   9     5739.07     5937.19     81.51 o 
  -2   3   9     7378.78     7523.20     80.91 o 
  -1   3   9     3917.84     4067.92     61.61 o 
   0   3   9    16526.19    16148.69    190.96 o 
   1   3   9      244.39      295.05     13.36 o 
   2   3   9     3312.79     3404.22     51.32 o 
   3   3   9     3146.00     3131.85     48.00 o 
   4   3   9     3537.10     3611.13     48.96 o 
   5   3   9    17084.24    16561.17    174.20 o 
   6   3   9      267.70      259.01     16.36 o 
   7   3   9    12673.59    12378.26    137.30 o 
   8   3   9     1809.21     1824.74     33.89 o 
   9   3   9      366.70      352.48     18.33 o 
  10   3   9      799.15      802.36     28.59 o 
  11   3   9        3.25        9.14     12.90 o 
  12   3   9     4712.67     4851.00     85.00 o 
  13   3   9     1148.12     1166.56     59.86 o 
  14   3   9      841.88      837.36     68.26 o 
 -10   4   9      126.87      142.88     51.73 o 
  -9   4   9     3621.38     3751.06    160.44 o 
  -8   4   9      215.33      190.73     46.20 o 
  -7   4   9      539.38      599.04     61.00 o 
  -6   4   9       31.97       28.34     17.76 o 
  -5   4   9      207.00      211.61     16.84 o 
  -4   4   9     7477.69     7591.89    122.15 o 
  -3   4   9     1172.52     1191.39     32.81 o 
  -2   4   9    14107.82    14065.91    287.38 o 
  -1   4   9     3750.18     3550.15     50.70 o 
   0   4   9      174.60      181.78      9.52 o 
   1   4   9      681.60      752.04     17.93 o 
   2   4   9     4756.33     4897.82     68.24 o 
   3   4   9    27357.79    27170.46    307.09 o 
   4   4   9    29778.63    30109.32    303.68 o 
   5   4   9    11642.67    11702.15    164.78 o 
   6   4   9    13971.32    14277.05    154.05 o 
   7   4   9       24.90       33.57      8.10 o 
   8   4   9      413.56      448.94     27.84 o 
   9   4   9      274.47      253.09     16.40 o 
  10   4   9     1287.23     1234.37     36.67 o 
  11   4   9    10991.41    11169.49    153.56 o 
  12   4   9      175.92      142.09     21.19 o 
  13   4   9     2665.54     2811.73     72.52 o 
  14   4   9      171.08      134.83     33.82 o 
  15   4   9       19.20       -6.30     22.09 o 
  -9   5   9       42.98       33.06     40.66 o 
  -8   5   9      368.30      383.54     56.43 o 
  -7   5   9       29.44       14.80     29.05 o 
  -6   5   9     1618.23     1659.07     94.47 o 
  -5   5   9     5245.13     5610.52    131.26 o 
  -4   5   9       46.06       54.63     18.34 o 
  -3   5   9    25328.18    26634.10    253.59 o 
  -2   5   9     3013.56     3008.10     39.96 o 
  -1   5   9     2450.89     2594.88     32.38 o 
   0   5   9      124.13      147.73      8.85 o 
   1   5   9     2162.44     2353.79     29.20 o 
   2   5   9    24066.70    23566.52    420.51 o 
   3   5   9     2834.17     2719.04     35.58 o 
   4   5   9    22250.10    22035.03    226.55 o 
   5   5   9    15307.99    15596.43    165.94 o 
   6   5   9      181.89      183.84     13.95 o 
   7   5   9      962.49     1062.79     23.99 o 
   8   5   9     1098.89     1129.29     30.21 o 
   9   5   9     5862.92     5942.94     89.93 o 
  10   5   9     6562.62     6563.80    130.86 o 
  11   5   9     2403.36     2370.08     53.62 o 
  12   5   9     6857.19     6701.62    107.38 o 
  13   5   9      270.88      234.82     25.39 o 
  14   5   9        0.36      -17.45     19.00 o 
  15   5   9      234.09      246.15     37.94 o 
  -9   6   9       51.39       36.65     40.66 o 
  -8   6   9        3.84       26.42     33.33 o 
  -7   6   9     1542.43     1697.11    104.15 o 
  -6   6   9     1070.16     1090.72     55.80 o 
  -5   6   9     3340.77     3597.42     99.94 o 
  -4   6   9     8445.33     8296.75    193.36 o 
  -3   6   9      208.84      208.30     24.03 o 
  -2   6   9     7988.28     8424.05    114.86 o 
  -1   6   9      234.68      236.48      9.98 o 
   0   6   9     2789.69     2774.41     39.97 o 
   1   6   9    25329.46    26361.34    266.42 o 
   2   6   9     2037.24     2079.18     29.87 o 
   3   6   9    18867.35    18982.58    180.59 o 
   4   6   9      217.16      182.80      8.96 o 
   5   6   9       46.81       39.26      6.51 o 
   6   6   9     2106.43     2004.79     49.16 o 
   7   6   9       66.43       61.25      9.77 o 
   8   6   9    12950.39    12869.87    163.56 o 
   9   6   9     2150.34     2142.35     45.93 o 
  10   6   9     6594.67     6503.42     99.52 o 
  11   6   9     2140.45     2127.79     50.09 o 
  12   6   9      498.53      460.57     29.44 o 
  13   6   9      142.29      139.26     31.91 o 
  14   6   9       40.54        0.21     17.68 o 
  15   6   9     1469.33     1457.47     70.56 o 
  -9   7   9      234.65      247.03     56.99 o 
  -8   7   9      815.29      899.31     81.19 o 
  -7   7   9      327.82      345.65     56.99 o 
  -6   7   9     6182.13     6515.94    155.94 o 
  -5   7   9      898.65      891.49     48.86 o 
  -4   7   9     1465.67     1562.14     60.83 o 
  -3   7   9     1637.39     1528.81     56.30 o 
  -2   7   9        7.98       -1.64      9.28 o 
  -1   7   9     2134.14     2311.07     38.56 o 
   0   7   9     3791.93     3949.33     54.77 o 
   1   7   9    11907.07    12074.33    120.08 o 
   2   7   9    19932.49    19189.12    306.95 o 
   3   7   9        9.63       25.90      5.37 o
[truncated: 330,402 more chars]
